# Supplementary material for: Oxyresveratrol from Mulberry as a dihydrate
Source: Acta Crystallogr Sect E Struct Rep Online. 2012 Apr 6;68(Pt 5):o1318–9. doi: 10.1107/S1600536812014018 (PMC3344458; doi:10.1107/S1600536812014018)
Supplement: Supplementary file 1 [file e-68-o1318-sup1.cif]

##############################################################################
#                                                                            #
# This CIF contains the data in a paper accepted for publication in          #
# Acta Crystallographica Section E. It conforms to the requirements of       #
# Notes for Authors for Acta Crystallographica Section E, and has been       #
# peer reviewed under the auspices of the IUCr Commission on Journals.       #
#                                                                            #
# Full details of the Crystallographic Information File format               #
# are given in the paper "The Crystallographic Information File (CIF):       #
# a New Standard Archive File for Crystallography" by S. R. Hall, F. H.      #
# Allen and I. D. Brown [Acta Cryst. (1991), A47, 655-685].                  #
#                                                                            #
# The current version of the core CIF dictionary is obtainable from          #
# ftp://ftp.iucr.org/pub/cif_core.dic.                                       #
#                                                                            #
# Software is freely available for graphical display of the structure(s)     #
# in this CIF. For information consult the CIF software page                 #
# http://www.iucr.org/resources/cif/software.                                #
#                                                                            #
# This file may be used for bona fide research purposes within the           #
# scientific community so long as proper attribution is given to the journal # 
# article from which it was obtained.                                        #
#                                                                            #
##############################################################################
data_I
_audit_creation_method     SHELXL-97
_chemical_name_systematic
;
4-[(<i>E</i>)-2-(3,5-dihydroxyphenyl)ethenyl]benzene-1,3-diol dihydrate
;
_chemical_name_common     oxyresveratrol
_chemical_formula_moiety     'C14 H12 O4, 2(H2 O1)'
_chemical_formula_sum     'C14 H16 O6'
_chemical_formula_iupac     'C14 H12 O4, 2H2 O'
_chemical_formula_weight     280.27
_symmetry_cell_setting     triclinic
_symmetry_space_group_name_H-M     'P -1'
_symmetry_space_group_name_Hall     '-P 1'
loop_
    _symmetry_equiv_pos_as_xyz
    'x, y, z'
    '-x, -y, -z'
_cell_length_a     6.6523(5)
_cell_length_b     9.2005(9)
_cell_length_c     11.5294(8)
_cell_angle_alpha     72.533(7)
_cell_angle_beta     78.686(6)
_cell_angle_gamma     79.651(7)
_cell_volume     654.51(9)
_cell_formula_units_Z     2
_cell_measurement_reflns_used     2627
_cell_measurement_theta_min     4.0633
_cell_measurement_theta_max     71.3203
_cell_measurement_temperature     293(2)
_exptl_crystal_description     block
_exptl_crystal_colour     colourless
_exptl_crystal_size_max     0.40
_exptl_crystal_size_mid     0.30
_exptl_crystal_size_min     0.20
_exptl_crystal_density_diffrn     1.422
_exptl_crystal_density_meas     ?
_exptl_crystal_density_method     'not measured'
_exptl_crystal_F_000     296
_exptl_absorpt_coefficient_mu     0.945
_exptl_absorpt_correction_type     multi-scan
_exptl_absorpt_process_details
;
(CrysAlis PRO; Agilent, 2010)
;
_exptl_absorpt_correction_T_min     0.7036
_exptl_absorpt_correction_T_max     0.8335
_exptl_special_details     ?
_diffrn_ambient_temperature     293(2)
_diffrn_radiation_type     CuK\a
_diffrn_radiation_wavelength     1.54178
_diffrn_radiation_source     'Nova (Cu) X-ray Source'
_diffrn_radiation_monochromator     'mirror'
_diffrn_measurement_device_type     'Agilent Xcalibur Onyx Nova'
_diffrn_measurement_method     '\w scans'
_diffrn_detector_area_resol_mean     8.2417
_diffrn_reflns_number     4145
_diffrn_reflns_av_R_equivalents     0.0222
_diffrn_reflns_av_sigmaI/netI     0.0266
_diffrn_reflns_theta_min     4.07
_diffrn_reflns_theta_max     66.59
_diffrn_reflns_theta_full     66.59
_diffrn_measured_fraction_theta_max     0.996
_diffrn_measured_fraction_theta_full     0.996
_diffrn_reflns_limit_h_min     -7
_diffrn_reflns_limit_h_max     8
_diffrn_reflns_limit_k_min     -10
_diffrn_reflns_limit_k_max     8
_diffrn_reflns_limit_l_min     -13
_diffrn_reflns_limit_l_max     13
_refine_special_details
;
Refinement of <i>F</i>^2^ against ALL reflections. The weighted <i>R</i>-factor
<i>wR</i> and goodness of fit <i>S</i> are based on <i>F</i>^2^, conventional
<i>R</i>-factors <i>R</i> are based on <i>F</i>, with <i>F</i> set to zero for
negative <i>F</i>^2^. The threshold expression of <i>F</i>^2^ >
\s(<i>F</i>^2^) is used only for calculating <i>R</i>-factors(gt) <i>etc</i>.
and is not relevant to the choice of reflections for refinement.
<i>R</i>-factors based on <i>F</i>^2^ are statistically about twice as large
as those based on <i>F</i>, and <i>R</i>- factors based on ALL data will be
even larger.
;
_reflns_number_total     2297
_reflns_number_gt     2002
_reflns_threshold_expression     I>2\s(I)
_refine_ls_structure_factor_coef     Fsqd
_refine_ls_matrix_type     full
_refine_ls_R_factor_all     0.0501
_refine_ls_R_factor_gt     0.0423
_refine_ls_wR_factor_gt     0.1216
_refine_ls_wR_factor_ref     0.1411
_refine_ls_goodness_of_fit_ref     1.126
_refine_ls_restrained_S_all     1.125
_refine_ls_number_reflns     2297
_refine_ls_number_parameters     197
_refine_ls_number_restraints     5
_refine_ls_hydrogen_treatment     mixed
_refine_ls_weighting_scheme     calc
_refine_ls_weighting_details
         'calc w=1/[\s^2^(Fo^2^)+(0.0810P)^2^+0.1760P] where P=(Fo^2^+2Fc^2^)/3'
_atom_sites_solution_hydrogens     geom
_atom_sites_solution_primary     direct
_atom_sites_solution_secondary     difmap
_refine_ls_shift/su_max     0.000
_refine_ls_shift/su_mean     0.000
_refine_diff_density_max     0.504
_refine_diff_density_min     -0.443
_refine_ls_extinction_method     none
_refine_ls_extinction_coef     ?
loop_
    _atom_type_symbol
    _atom_type_description
    _atom_type_scat_dispersion_real
    _atom_type_scat_dispersion_imag
    _atom_type_scat_source
    'C' 'C' 0.0033 0.0016
                         'International Tables Vol C Tables 4.2.6.8 and 6.1.1.4'
    'H' 'H' 0.0000 0.0000
                         'International Tables Vol C Tables 4.2.6.8 and 6.1.1.4'
    'O' 'O' 0.0106 0.0060
                         'International Tables Vol C Tables 4.2.6.8 and 6.1.1.4'
_computing_data_collection
;
CrysAlis PRO (Agilent, 2010)
;
_computing_cell_refinement
;
CrysAlis PRO (Agilent, 2010)
;
_computing_data_reduction
;
CrysAlis PRO (Agilent, 2010)
;
_computing_structure_solution     'SHELXTL (Sheldrick, 2008)'
_computing_structure_refinement     'SHELXTL (Sheldrick, 2008)'
_computing_molecular_graphics     'SHELXTL (Sheldrick, 2008)'
_computing_publication_material     'publCIF (Westrip, 2010)'
loop_
    _atom_site_type_symbol
    _atom_site_label
    _atom_site_fract_x
    _atom_site_fract_y
    _atom_site_fract_z
    _atom_site_U_iso_or_equiv
    _atom_site_adp_type
    _atom_site_calc_flag
    _atom_site_refinement_flags
    _atom_site_occupancy
    _atom_site_symmetry_multiplicity
    _atom_site_disorder_assembly
    _atom_site_disorder_group
    C C1 -0.1126(3) 0.9054(2) 0.76812(16) 0.0253(4) Uani d . 1 1 . .
    C C2 -0.2896(3) 0.8772(2) 0.85658(16) 0.0251(4) Uani d . 1 1 . .
    C C3 -0.4773(3) 0.9699(2) 0.84350(16) 0.0260(4) Uani d . 1 1 . .
    H H3 -0.5945 0.9490 0.9051 0.031 Uiso calc R 1 1 . .
    C C4 -0.4925(3) 1.0933(2) 0.73988(17) 0.0270(4) Uani d . 1 1 . .
    C C5 -0.3191(3) 1.1277(2) 0.65217(18) 0.0304(4) Uani d . 1 1 . .
    H H5 -0.3286 1.2143 0.5825 0.036 Uiso calc R 1 1 . .
    C C6 -0.1329(3) 1.0347(2) 0.66730(17) 0.0291(4) Uani d . 1 1 . .
    H H6 -0.0149 1.0594 0.6073 0.035 Uiso calc R 1 1 . .
    C C7 0.0785(3) 0.7976(2) 0.78124(16) 0.0265(4) Uani d . 1 1 . .
    H H7 0.0724 0.7073 0.8482 0.032 Uiso calc R 1 1 . .
    C C8 0.2599(3) 0.8143(2) 0.70802(17) 0.0266(4) Uani d . 1 1 . .
    H H8 0.2682 0.9072 0.6438 0.032 Uiso calc R 1 1 . .
    C C9 0.4478(3) 0.7025(2) 0.71754(16) 0.0241(4) Uani d . 1 1 . .
    C C10 0.6184(3) 0.7319(2) 0.62552(16) 0.0258(4) Uani d . 1 1 . .
    H H10 0.6122 0.8242 0.5605 0.031 Uiso calc R 1 1 . .
    C C11 0.7979(3) 0.6264(2) 0.62855(16) 0.0257(4) Uani d . 1 1 . .
    C C12 0.8084(3) 0.4895(2) 0.72244(17) 0.0273(4) Uani d . 1 1 . .
    H H12 0.9292 0.4163 0.7238 0.033 Uiso calc R 1 1 . .
    C C13 0.6385(3) 0.4623(2) 0.81404(16) 0.0260(4) Uani d . 1 1 . .
    C C14 0.4594(3) 0.5662(2) 0.81327(16) 0.0257(4) Uani d . 1 1 . .
    H H14 0.3454 0.5451 0.8771 0.031 Uiso calc R 1 1 . .
    O O1 -0.27079(18) 0.75380(14) 0.95877(12) 0.0298(3) Uani d . 1 1 . .
    H H1 -0.3888 0.7321 0.9944 0.045 Uiso calc R 1 1 . .
    O O2 -0.68101(19) 1.17941(15) 0.72308(13) 0.0352(4) Uani d . 1 1 . .
    H H2 -0.6634 1.2691 0.6802 0.053 Uiso calc R 1 1 . .
    O O3 0.95691(19) 0.66150(15) 0.53537(12) 0.0316(3) Uani d . 1 1 . .
    H H3A 1.0617 0.5971 0.5509 0.047 Uiso calc R 1 1 . .
    O O4 0.64072(19) 0.32934(15) 0.90904(12) 0.0330(4) Uani d . 1 1 . .
    H H4 0.7589 0.2786 0.9044 0.049 Uiso calc R 1 1 . .
    O O5 0.01297(19) 0.14910(15) 0.92354(12) 0.0318(3) Uani d D 1 1 . .
    H H5A 0.085(3) 0.187(3) 0.963(2) 0.048 Uiso d D 1 1 . .
    H H5B 0.095(3) 0.148(3) 0.8524(14) 0.048 Uiso d D 1 1 . .
    O O6 0.67051(19) 0.52209(15) 0.40983(12) 0.0300(3) Uani d D 1 1 . .
    H H6A 0.637(4) 0.490(3) 0.3506(17) 0.045 Uiso d D 1 1 . .
    H H6B 0.701(7) 0.618(2) 0.394(4) 0.045 Uiso d PD 0.50 1 . .
    H H6C 0.565(6) 0.513(6) 0.472(3) 0.045 Uiso d PD 0.50 1 . .
loop_
    _atom_site_aniso_label
    _atom_site_aniso_U_11
    _atom_site_aniso_U_22
    _atom_site_aniso_U_33
    _atom_site_aniso_U_12
    _atom_site_aniso_U_13
    _atom_site_aniso_U_23
    C1 0.0192(9) 0.0256(9) 0.0278(9) -0.0011(7) -0.0025(7) -0.0043(7)
    C2 0.0202(8) 0.0243(9) 0.0270(9) -0.0018(6) -0.0028(7) -0.0025(7)
    C3 0.0182(8) 0.0268(9) 0.0285(9) -0.0011(7) 0.0012(7) -0.0051(7)
    C4 0.0187(8) 0.0261(9) 0.0322(9) 0.0029(7) -0.0031(7) -0.0057(7)
    C5 0.0249(9) 0.0280(9) 0.0300(9) 0.0003(7) -0.0011(7) 0.0003(7)
    C6 0.0190(8) 0.0307(10) 0.0301(9) -0.0006(7) 0.0017(7) -0.0023(8)
    C7 0.0220(9) 0.0234(9) 0.0295(9) 0.0010(7) -0.0047(7) -0.0023(7)
    C8 0.0217(9) 0.0224(9) 0.0314(9) 0.0006(7) -0.0037(7) -0.0034(7)
    C9 0.0204(8) 0.0234(9) 0.0280(9) -0.0009(6) -0.0029(7) -0.0080(7)
    C10 0.0211(9) 0.0239(9) 0.0290(9) -0.0010(7) -0.0025(7) -0.0042(7)
    C11 0.0195(8) 0.0280(9) 0.0273(9) -0.0042(7) -0.0002(7) -0.0056(7)
    C12 0.0182(8) 0.0271(9) 0.0318(10) 0.0018(7) -0.0029(7) -0.0043(7)
    C13 0.0205(8) 0.0266(9) 0.0269(9) -0.0025(7) -0.0021(7) -0.0029(7)
    C14 0.0175(8) 0.0303(9) 0.0261(9) -0.0009(7) 0.0003(7) -0.0066(7)
    O1 0.0184(6) 0.0289(7) 0.0309(7) -0.0003(5) -0.0007(5) 0.0049(5)
    O2 0.0210(7) 0.0280(7) 0.0427(8) 0.0060(5) -0.0017(6) 0.0036(6)
    O3 0.0180(6) 0.0314(7) 0.0341(7) 0.0013(5) 0.0036(5) 0.0003(5)
    O4 0.0189(6) 0.0316(7) 0.0333(7) 0.0035(5) 0.0022(5) 0.0059(6)
    O5 0.0238(7) 0.0339(7) 0.0329(7) 0.0019(5) -0.0046(5) -0.0050(6)
    O6 0.0239(7) 0.0299(7) 0.0343(8) -0.0026(5) -0.0023(5) -0.0078(6)
_geom_special_details
;
All e.s.d.'s (except the e.s.d. in the dihedral angle between two l.s. planes)
are estimated using the full covariance matrix. The cell e.s.d.'s are taken
into account individually in the estimation of e.s.d.'s in distances, angles
and torsion angles; correlations between e.s.d.'s in cell parameters are only
used when they are defined by crystal symmetry. An approximate (isotropic)
treatment of cell e.s.d.'s is used for estimating e.s.d.'s involving l.s.
planes.
;
loop_
    _geom_bond_atom_site_label_1
    _geom_bond_atom_site_label_2
    _geom_bond_site_symmetry_2
    _geom_bond_distance
    _geom_bond_publ_flag
    C1 C6 . 1.399(3) ?
    C1 C2 . 1.405(2) ?
    C1 C7 . 1.468(2) ?
    C2 O1 . 1.377(2) ?
    C2 C3 . 1.387(2) ?
    C3 C4 . 1.385(3) ?
    C3 H3 . 0.9500 ?
    C4 O2 . 1.373(2) ?
    C4 C5 . 1.391(3) ?
    C5 C6 . 1.382(3) ?
    C5 H5 . 0.9500 ?
    C6 H6 . 0.9500 ?
    C7 C8 . 1.335(3) ?
    C7 H7 . 0.9500 ?
    C8 C9 . 1.469(2) ?
    C8 H8 . 0.9500 ?
    C9 C10 . 1.397(2) ?
    C9 C14 . 1.402(2) ?
    C10 C11 . 1.396(2) ?
    C10 H10 . 0.9500 ?
    C11 O3 . 1.359(2) ?
    C11 C12 . 1.394(3) ?
    C12 C13 . 1.389(2) ?
    C12 H12 . 0.9500 ?
    C13 O4 . 1.376(2) ?
    C13 C14 . 1.387(2) ?
    C14 H14 . 0.9500 ?
    O1 H1 . 0.8400 ?
    O2 H2 . 0.8400 ?
    O3 H3A . 0.8400 ?
    O4 H4 . 0.8400 ?
    O5 H5A . 0.890(10) ?
    O5 H5B . 0.893(10) ?
    O6 H6A . 0.897(10) ?
    O6 H6B . 0.894(10) ?
    O6 H6C . 0.896(10) ?
loop_
    _geom_angle_atom_site_label_1
    _geom_angle_atom_site_label_2
    _geom_angle_atom_site_label_3
    _geom_angle_site_symmetry_1
    _geom_angle_site_symmetry_3
    _geom_angle
    _geom_angle_publ_flag
    C6 C1 C2 . . 116.74(16) ?
    C6 C1 C7 . . 123.22(15) ?
    C2 C1 C7 . . 119.97(16) ?
    O1 C2 C3 . . 120.45(15) ?
    O1 C2 C1 . . 117.62(15) ?
    C3 C2 C1 . . 121.93(16) ?
    C4 C3 C2 . . 119.39(16) ?
    C4 C3 H3 . . 120.3 ?
    C2 C3 H3 . . 120.3 ?
    O2 C4 C3 . . 119.43(15) ?
    O2 C4 C5 . . 120.23(16) ?
    C3 C4 C5 . . 120.32(16) ?
    C6 C5 C4 . . 119.44(17) ?
    C6 C5 H5 . . 120.3 ?
    C4 C5 H5 . . 120.3 ?
    C5 C6 C1 . . 122.11(16) ?
    C5 C6 H6 . . 118.9 ?
    C1 C6 H6 . . 118.9 ?
    C8 C7 C1 . . 126.20(16) ?
    C8 C7 H7 . . 116.9 ?
    C1 C7 H7 . . 116.9 ?
    C7 C8 C9 . . 126.05(17) ?
    C7 C8 H8 . . 117.0 ?
    C9 C8 H8 . . 117.0 ?
    C10 C9 C14 . . 119.21(15) ?
    C10 C9 C8 . . 118.39(16) ?
    C14 C9 C8 . . 122.38(15) ?
    C11 C10 C9 . . 120.38(16) ?
    C11 C10 H10 . . 119.8 ?
    C9 C10 H10 . . 119.8 ?
    O3 C11 C12 . . 122.21(15) ?
    O3 C11 C10 . . 117.25(16) ?
    C12 C11 C10 . . 120.51(16) ?
    C13 C12 C11 . . 118.52(16) ?
    C13 C12 H12 . . 120.7 ?
    C11 C12 H12 . . 120.7 ?
    O4 C13 C14 . . 117.15(15) ?
    O4 C13 C12 . . 120.98(15) ?
    C14 C13 C12 . . 121.86(16) ?
    C13 C14 C9 . . 119.49(15) ?
    C13 C14 H14 . . 120.3 ?
    C9 C14 H14 . . 120.3 ?
    C2 O1 H1 . . 109.5 ?
    C4 O2 H2 . . 109.5 ?
    C11 O3 H3A . . 109.5 ?
    C13 O4 H4 . . 109.5 ?
    H5A O5 H5B . . 104(2) ?
    H6A O6 H6B . . 119(4) ?
    H6A O6 H6C . . 109(4) ?
    H6B O6 H6C . . 106(5) ?
loop_
    _geom_torsion_atom_site_label_1
    _geom_torsion_atom_site_label_2
    _geom_torsion_atom_site_label_3
    _geom_torsion_atom_site_label_4
    _geom_torsion_site_symmetry_1
    _geom_torsion_site_symmetry_2
    _geom_torsion_site_symmetry_3
    _geom_torsion_site_symmetry_4
    _geom_torsion
    _geom_torsion_publ_flag
    C6 C1 C2 O1 . . . . -177.63(15) ?
    C7 C1 C2 O1 . . . . 5.2(3) ?
    C6 C1 C2 C3 . . . . 1.8(3) ?
    C7 C1 C2 C3 . . . . -175.39(16) ?
    O1 C2 C3 C4 . . . . -179.97(16) ?
    C1 C2 C3 C4 . . . . 0.7(3) ?
    C2 C3 C4 O2 . . . . 175.96(16) ?
    C2 C3 C4 C5 . . . . -2.6(3) ?
    O2 C4 C5 C6 . . . . -176.49(17) ?
    C3 C4 C5 C6 . . . . 2.1(3) ?
    C4 C5 C6 C1 . . . . 0.5(3) ?
    C2 C1 C6 C5 . . . . -2.3(3) ?
    C7 C1 C6 C5 . . . . 174.73(18) ?
    C6 C1 C7 C8 . . . . 6.8(3) ?
    C2 C1 C7 C8 . . . . -176.28(18) ?
    C1 C7 C8 C9 . . . . -176.59(16) ?
    C7 C8 C9 C10 . . . . 173.61(18) ?
    C7 C8 C9 C14 . . . . -4.5(3) ?
    C14 C9 C10 C11 . . . . 0.3(3) ?
    C8 C9 C10 C11 . . . . -177.84(16) ?
    C9 C10 C11 O3 . . . . 179.27(15) ?
    C9 C10 C11 C12 . . . . 0.9(3) ?
    O3 C11 C12 C13 . . . . -179.80(16) ?
    C10 C11 C12 C13 . . . . -1.5(3) ?
    C11 C12 C13 O4 . . . . -179.83(16) ?
    C11 C12 C13 C14 . . . . 1.0(3) ?
    O4 C13 C14 C9 . . . . -179.06(15) ?
    C12 C13 C14 C9 . . . . 0.2(3) ?
    C10 C9 C14 C13 . . . . -0.8(3) ?
    C8 C9 C14 C13 . . . . 177.25(16) ?
loop_
    _geom_hbond_atom_site_label_D
    _geom_hbond_atom_site_label_H
    _geom_hbond_atom_site_label_A
    _geom_hbond_site_symmetry_A
    _geom_hbond_distance_DH
    _geom_hbond_distance_HA
    _geom_hbond_distance_DA
    _geom_hbond_angle_DHA
    O1 H1 O4 2_567 0.84 1.90 2.7329(18) 173
    O2 H2 O6 2_576 0.84 1.89 2.720(2) 171
    O3 H3A O6 2_766 0.84 1.97 2.8045(19) 169
    O4 H4 O5 1_655 0.84 1.89 2.7259(19) 170
    O5 H5A O1 2_567 0.89(2) 1.90(2) 2.7879(19) 172(2)
    O5 H5B O2 1_645 0.893(17) 1.884(18) 2.7449(19) 161(2)
    O6 H6B O2 2_576 0.90(3) 1.95(3) 2.720(2) 143(4)
    O6 H6C O6 2_666 0.90(4) 1.87(4) 2.7583(19) 172(5)
_iucr_refine_instructions_details
;
TITL DH_HXX_120323 in P-1
CELL 0.71073 6.652 9.2 11.529 72.533 78.686 79.651
ZERR 2 0 0 0 0 0 0
LATT 1
SFAC C H O
UNIT 28 32 12
DFIX 0.9 0.01 O5 H5a O5 H5b
DFIX 0.9 0.01 O6 H6a O6 H6b O6 H6c
L.S. 10
PLAN  5
SIZE 0.2 0.3 0.4
TEMP 293
REM reset to P-1 #2
BOND $H
CONF
HTAB
fmap 2
acta
REM <HKL>D:/temp/dh120323/dh_hxx_120323.hkl</HKL>
WGHT    0.080400    0.176900
FVAR       0.50796
C1    1   -0.112606    0.905428    0.768124    11.00000    0.01917    0.02564 =
         0.02779   -0.00433   -0.00249   -0.00109
C2    1   -0.289617    0.877178    0.856584    11.00000    0.02016    0.02434 =
         0.02697   -0.00254   -0.00281   -0.00185
C3    1   -0.477343    0.969940    0.843499    11.00000    0.01820    0.02684 =
         0.02853   -0.00509    0.00119   -0.00108
AFIX  43
H3    2   -0.594454    0.949020    0.905054    11.00000   -1.20000
AFIX   0
C4    1   -0.492477    1.093333    0.739875    11.00000    0.01869    0.02609 =
         0.03216   -0.00569   -0.00315    0.00288
C5    1   -0.319117    1.127707    0.652171    11.00000    0.02486    0.02799 =
         0.03004    0.00033   -0.00106    0.00030
AFIX  43
H5    2   -0.328573    1.214342    0.582456    11.00000   -1.20000
AFIX   0
C6    1   -0.132917    1.034733    0.667302    11.00000    0.01902    0.03073 =
         0.03008   -0.00230    0.00166   -0.00056
AFIX  43
H6    2   -0.014935    1.059412    0.607322    11.00000   -1.20000
AFIX   0
C7    1    0.078462    0.797611    0.781243    11.00000    0.02198    0.02339 =
         0.02950   -0.00232   -0.00465    0.00099
AFIX  43
H7    2    0.072431    0.707340    0.848226    11.00000   -1.20000
AFIX   0
C8    1    0.259882    0.814330    0.708016    11.00000    0.02172    0.02245 =
         0.03139   -0.00338   -0.00373    0.00059
AFIX  43
H8    2    0.268207    0.907179    0.643764    11.00000   -1.20000
AFIX   0
C9    1    0.447837    0.702518    0.717543    11.00000    0.02043    0.02344 =
         0.02800   -0.00797   -0.00288   -0.00092
C10   1    0.618418    0.731887    0.625520    11.00000    0.02107    0.02394 =
         0.02895   -0.00418   -0.00246   -0.00098
AFIX  43
H10   2    0.612233    0.824218    0.560497    11.00000   -1.20000
AFIX   0
C11   1    0.797858    0.626382    0.628553    11.00000    0.01945    0.02795 =
         0.02726   -0.00560   -0.00018   -0.00424
C12   1    0.808447    0.489467    0.722439    11.00000    0.01823    0.02713 =
         0.03181   -0.00435   -0.00288    0.00179
AFIX  43
H12   2    0.929175    0.416322    0.723757    11.00000   -1.20000
AFIX   0
C13   1    0.638538    0.462345    0.814041    11.00000    0.02053    0.02658 =
         0.02691   -0.00293   -0.00213   -0.00245
C14   1    0.459413    0.566202    0.813274    11.00000    0.01747    0.03029 =
         0.02612   -0.00659    0.00033   -0.00087
AFIX  43
H14   2    0.345438    0.545128    0.877130    11.00000   -1.20000
AFIX   0
O1    3   -0.270794    0.753798    0.958768    11.00000    0.01843    0.02887 =
         0.03089    0.00491   -0.00075   -0.00028
AFIX 147
H1    2   -0.388847    0.732145    0.994396    11.00000   -1.50000
AFIX   0
O2    3   -0.681012    1.179413    0.723082    11.00000    0.02097    0.02800 =
         0.04267    0.00357   -0.00168    0.00605
AFIX 147
H2    2   -0.663371    1.269051    0.680185    11.00000   -1.50000
AFIX   0
O3    3    0.956907    0.661499    0.535368    11.00000    0.01800    0.03137 =
         0.03411    0.00032    0.00365    0.00134
AFIX 147
H3A   2    1.061695    0.597126    0.550876    11.00000   -1.50000
AFIX   0
O4    3    0.640720    0.329342    0.909042    11.00000    0.01889    0.03155 =
         0.03325    0.00595    0.00221    0.00345
AFIX 147
H4    2    0.758925    0.278605    0.904432    11.00000   -1.50000
AFIX   0
O5    3    0.012971    0.149101    0.923540    11.00000    0.02384    0.03386 =
         0.03293   -0.00500   -0.00464    0.00189
H5A   2    0.085442    0.186586    0.962570    11.00000   -1.50000
H5B   2    0.094827    0.147987    0.852359    11.00000   -1.50000
O6    3    0.670512    0.522092    0.409825    11.00000    0.02393    0.02988 =
         0.03431   -0.00779   -0.00232   -0.00255
H6A   2    0.637087    0.490353    0.350564    11.00000   -1.50000
H6B   2    0.701036    0.617572    0.394009    10.50000   -1.50000
H6C   2    0.565310    0.513492    0.472349    10.50000   -1.50000
HKLF 4
REM  DH_HXX_120323 in P-1
REM R1 =  0.0424 for   2046 Fo > 4sig(Fo)  and  0.0502 for all   2356 data
REM    200 parameters refined using      5 restraints
END
WGHT      0.0804      0.1769
REM Highest difference peak  0.272,  deepest hole -0.381,  1-sigma level  0.057
Q1    1  -0.1907  0.8887  0.8052  11.00000  0.05    0.27
Q2    1   0.2082  0.1588  0.7893  11.00000  0.05    0.26
Q3    1   0.0184  0.0246  0.9755  11.00000  0.05    0.25
Q4    1   0.7002  0.4610  0.7515  11.00000  0.05    0.24
Q5    1   0.7899  0.5655  0.6810  11.00000  0.05    0.21
;
data_global
_journal_date_recd_electronic     2012-03-30
_journal_date_accepted     2012-03-31
_journal_name_full     'Acta Crystallographica, Section E'
_journal_year     2012
_journal_volume     68
_journal_issue      5
_journal_page_first     o1318
_journal_page_last     o1319
_journal_paper_category     QO
_journal_paper_doi     10.1107/S1600536812014018
_journal_coeditor_code     TK5080
_publ_contact_author_name     'Xiaopeng Hu'
_publ_contact_author_address
;
School of Pharmaceutical Science, Sun Yat-sen University,
Guangzhou 510006, People's Republic of China
;
_publ_contact_author_email     'huxpeng@mail.sysu.edu.cn'
_publ_contact_author_fax     ?
_publ_contact_author_phone     086-20-39943032
_publ_section_title
;
Oxyresveratrol from Mulberry as a dihydrate
;
loop_
    _publ_author_name
    _publ_author_footnote
    _publ_author_address
    'Deng, Hui' .
;
School of Pharmaceutical Science, Sun Yat-sen University, Guangzhou 510006,
People's Republic of China
;
    'He, Xixin' .
;
College of Chinese Materia Medica, Guangzhou University of Chinese Medicine,
Guangzhou 510006, People's Republic of China
;
    'Xu, Yujuan' .
;
College of Chinese Materia Medica, Guangzhou University of Chinese Medicine,
Guangzhou 510006, People's Republic of China
;
    'Hu, Xiaopeng' .
;
School of Pharmaceutical Science, Sun Yat-sen University, Guangzhou 510006,
People's Republic of China
;
