# Supplementary material for: Oxyresveratrol from Mulberry as a dihydrate
Source: Acta Crystallogr Sect E Struct Rep Online. 2012 Apr 6;68(Pt 5):o1318–9. doi: 10.1107/S1600536812014018 (PMC3344458; doi:10.1107/S1600536812014018)
Supplement: Supplementary file 3 [file e-68-o1318-Isup3.hkl]

# 
# h,k,l, Fc-squared, Fo-squared, sigma(Fo-squared) and status flag 
# 
data_I
_shelx_title ' DH_HXX_120323 in P-1' 
_shelx_refln_list_code          4 
_shelx_F_calc_maximum       61.69 
_exptl_crystal_F_000       296.00 
_reflns_d_resolution_high  0.8400 
 
loop_ 
 _symmetry_equiv_pos_as_xyz 
 'x, y, z' 
 '-x, -y, -z' 
 
_cell_length_a     6.6520 
_cell_length_b     9.2000 
_cell_length_c    11.5290 
_cell_angle_alpha  72.533 
_cell_angle_beta   78.686 
_cell_angle_gamma  79.651 
 
_shelx_F_squared_multiplier     1.000 
 
loop_ 
 _refln_index_h 
 _refln_index_k 
 _refln_index_l 
 _refln_F_squared_calc 
 _refln_F_squared_meas 
 _refln_F_squared_sigma 
 _refln_observed_status 
   1   0   0      794.23      668.77      3.36 o 
   2   0   0       20.28       17.16      0.83 o 
   3   0   0     1217.77     1144.03     11.99 o 
   4   0   0       18.46       26.21      1.51 o 
   5   0   0      169.86      157.37      2.97 o 
   6   0   0      120.28      117.98      3.10 o 
   7   0   0       15.41       17.16      1.24 o 
  -7   1   0       99.68      105.97      4.25 o 
  -6   1   0        3.86        4.41      0.90 o 
  -5   1   0      214.40      210.32      3.90 o 
  -4   1   0      472.26      469.85     14.55 o 
  -3   1   0      379.34      382.10      4.72 o 
  -2   1   0      293.68      309.78      3.33 o 
  -1   1   0     1091.72      978.53     35.07 o 
   0   1   0       11.43       18.64      0.63 o 
   1   1   0        0.67        0.08      0.28 o 
   2   1   0       78.59       72.70      2.60 o 
   3   1   0        0.14        4.21      1.10 o 
   4   1   0        1.92        0.86      0.51 o 
   5   1   0      382.11      376.96      5.25 o 
   6   1   0       17.36       22.55      1.43 o 
   7   1   0       59.64       62.51      2.32 o 
  -7   2   0        7.55        9.71      1.42 o 
  -6   2   0       22.01       26.90      2.56 o 
  -5   2   0       41.33       38.74      1.60 o 
  -4   2   0       33.10       28.18      1.13 o 
  -3   2   0      227.05      232.42      3.70 o 
  -2   2   0      130.34      130.88      2.30 o 
  -1   2   0       14.96       13.00      0.67 o 
   0   2   0      129.88       91.41      1.81 o 
   1   2   0      275.67      239.66      3.66 o 
   2   2   0      821.98      799.42      9.08 o 
   3   2   0     1382.07     1316.64     14.51 o 
   4   2   0       64.12       60.75      1.57 o 
   5   2   0        6.61        6.38      0.62 o 
   6   2   0      392.93      412.18      6.73 o 
   7   2   0       13.87       13.22      0.95 o 
  -7   3   0        5.47        6.21      0.98 o 
  -6   3   0       20.47       20.58      1.45 o 
  -5   3   0      128.25      117.08      3.53 o 
  -4   3   0       15.40       18.31      1.14 o 
  -3   3   0      357.14      391.28      5.74 o 
  -2   3   0     1710.59     1825.96     15.18 o 
  -1   3   0       93.06       85.88      1.61 o 
   0   3   0      849.76      759.52     21.61 o 
   1   3   0       58.87       51.86      1.93 o 
   2   3   0       28.15       42.90      2.32 o 
   3   3   0      624.51      617.21     10.54 o 
   4   3   0       29.29       29.93      1.44 o 
   5   3   0       28.67       25.48      1.56 o 
   6   3   0       21.27       24.26      2.63 o 
   7   3   0       14.72       14.79      1.35 o 
  -6   4   0        0.93        0.09      0.35 o 
  -5   4   0      142.05      127.66      3.76 o 
  -4   4   0       86.68       85.05      2.47 o 
  -3   4   0        1.75        2.39      0.40 o 
  -2   4   0       17.60       25.68      2.12 o 
  -1   4   0      473.37      464.10      7.63 o 
   0   4   0        0.08       -0.12      0.43 o 
   1   4   0      255.96      244.02      4.56 o 
   2   4   0      691.91      681.46      9.75 o 
   3   4   0      113.48      126.10      5.07 o 
   4   4   0       46.99       51.25      1.90 o 
   5   4   0      115.45      117.20      3.18 o 
   6   4   0       38.34       36.13      2.19 o 
   7   4   0        4.77        5.55      0.81 o 
  -6   5   0       60.26       53.99      2.48 o 
  -5   5   0       25.16       28.15      1.24 o 
  -4   5   0       47.26       42.53      1.94 o 
  -3   5   0      134.18      138.50      2.99 o 
  -2   5   0      302.23      287.17      3.94 o 
  -1   5   0      135.21      133.77      4.80 o 
   0   5   0      241.35      272.61      6.41 o 
   1   5   0       93.71      114.19      4.01 o 
   2   5   0      210.98      194.20      5.43 o 
   3   5   0        7.91        8.01      0.62 o 
   4   5   0       15.96       13.63      1.04 o 
   5   5   0        8.24        8.79      1.29 o 
   6   5   0        6.73        5.57      0.98 o 
   7   5   0       50.90       49.90      1.95 o 
  -5   6   0       39.18       35.66      2.48 o 
  -4   6   0       97.04       91.55      2.80 o 
  -3   6   0      173.08      179.03      7.27 o 
  -2   6   0      100.01      110.50      2.85 o 
  -1   6   0       57.57       58.39      1.97 o 
   0   6   0      242.37      241.83      4.00 o 
   1   6   0       45.48       48.21      1.48 o 
   2   6   0       59.56       60.45      2.40 o 
   3   6   0      225.24      219.78      4.57 o 
   4   6   0       75.33       76.76      2.44 o 
   5   6   0        8.55        9.23      0.84 o 
   6   6   0       25.21       29.55      1.95 o 
  -5   7   0        3.64        3.93      0.50 o 
  -4   7   0       41.24       49.03      3.15 o 
  -3   7   0       13.62       14.43      1.97 o 
  -2   7   0       17.43       16.82      1.50 o 
  -1   7   0      416.02      449.04      5.40 o 
   0   7   0        4.79        4.73      0.63 o 
   1   7   0       32.05       32.17      1.36 o 
   2   7   0       68.84       65.83      3.47 o 
   3   7   0        9.20        9.19      1.15 o 
   4   7   0        4.41        5.27      1.42 o 
   5   7   0        0.21        1.45      0.87 o 
   6   7   0        0.89        0.31      0.67 o 
  -4   8   0        1.13        1.77      0.63 o 
  -3   8   0        0.68        0.45      0.49 o 
  -2   8   0      248.78      289.51      5.16 o 
  -1   8   0        9.18        7.71      1.26 o 
   0   8   0        0.40        0.75      0.79 o 
   1   8   0        5.94        5.69      0.91 o 
   2   8   0        3.53        3.22      0.86 o 
   3   8   0        0.48        0.47      0.90 o 
   4   8   0       17.26       18.32      1.97 o 
   5   8   0       17.68       17.97      1.69 o 
  -3   9   0        3.44        4.33      0.71 o 
  -2   9   0        0.09       -0.12      0.59 o 
  -1   9   0       17.67       21.35      1.85 o 
   0   9   0        2.58        1.57      0.87 o 
   1   9   0       35.73       36.61      2.52 o 
   2   9   0       56.76       56.58      3.07 o 
   3   9   0       11.50        9.04      1.42 o 
   4   9   0        0.01        0.20      0.67 o 
  -1  10   0       26.96       27.64      1.65 o 
   0  10   0        0.05        0.16      0.59 o 
   1  10   0       13.07       12.78      1.38 o 
   2  10   0       13.46       15.65      1.49 o 
   3  10   0        6.81        6.61      1.06 o 
  -2 -10   1       78.85       76.91      2.67 o 
  -1 -10   1       79.23       74.51      2.71 o 
   0 -10   1        0.96        2.28      0.67 o 
  -4  -9   1       42.58       38.61      2.04 o 
  -3  -9   1        0.31       -0.16      0.75 o 
  -2  -9   1      111.31      109.39      4.05 o 
  -1  -9   1       54.57       60.00      3.07 o 
   0  -9   1        2.95        1.45      0.87 o 
   1  -9   1      153.02      166.95      4.72 o 
   2  -9   1        1.07        0.63      0.59 o 
  -5  -8   1       18.48       17.22      1.53 o 
  -4  -8   1       15.34       14.86      1.65 o 
  -3  -8   1       51.66       53.75      3.15 o 
  -2  -8   1        0.31       -0.01      0.55 o 
  -1  -8   1        8.38        9.66      1.15 o 
   0  -8   1        7.98        6.55      0.82 o 
   1  -8   1      363.96      388.56      8.14 o 
   2  -8   1        8.61        6.84      1.26 o 
   3  -8   1       33.35       38.34      2.32 o 
   4  -8   1      124.77      156.14      3.66 o 
  -6  -7   1        0.21       -0.51      0.59 o 
  -5  -7   1       13.85       15.72      1.55 o 
  -4  -7   1     1299.11     1351.15     11.03 o 
  -3  -7   1       97.02       95.47      3.24 o 
  -2  -7   1        7.48        5.90      0.74 o 
  -1  -7   1      154.10      156.92      3.38 o 
   0  -7   1        2.90        2.65      0.58 o 
   1  -7   1       42.96       48.48      2.91 o 
   2  -7   1      573.31      605.72      9.48 o 
   3  -7   1       10.10        9.36      1.57 o 
   4  -7   1        2.32        2.20      0.94 o 
  -6  -6   1      101.97       96.51      3.32 o 
  -5  -6   1       97.33       98.90      2.58 o 
  -4  -6   1       87.01       77.09      2.35 o 
  -3  -6   1        1.34        1.27      0.47 o 
  -2  -6   1      121.66      114.52      2.74 o 
  -1  -6   1       59.10       59.95      1.92 o 
   0  -6   1        0.26        0.51      0.35 o 
   1  -6   1       47.74       44.94      1.50 o 
   2  -6   1        4.47        3.43      0.65 o 
   3  -6   1       20.81       23.36      1.59 o 
   4  -6   1       28.51       25.47      1.54 o 
   5  -6   1       13.41        9.70      7.63 o 
  -7  -5   1        5.44        4.21      0.51 o 
  -6  -5   1        1.51        1.19      0.43 o 
  -5  -5   1       43.47       39.20      2.21 o 
  -4  -5   1       30.89       31.20      1.29 o 
  -3  -5   1       60.63       55.27      1.86 o 
  -2  -5   1       55.49       56.22      1.70 o 
  -1  -5   1     1083.13     1228.09     13.88 o 
   0  -5   1       72.63       78.60      3.66 o 
   1  -5   1      121.30      136.74      2.57 o 
   2  -5   1      348.68      332.21      7.03 o 
   3  -5   1       15.60       18.46      1.17 o 
   4  -5   1      151.19      143.16      3.87 o 
   5  -5   1        1.89        1.28      0.34 o 
   6  -5   1       10.67        8.02      0.98 o 
  -7  -4   1       12.05        9.95      0.94 o 
  -6  -4   1      133.95      132.87      3.96 o 
  -5  -4   1        0.64        1.56      0.66 o 
  -4  -4   1        2.71        1.51      0.58 o 
  -3  -4   1       24.59       24.49      1.51 o 
  -2  -4   1        6.46       11.60      1.38 o 
  -1  -4   1       18.25       29.65      1.61 o 
   0  -4   1       66.94       73.45      2.99 o 
   1  -4   1        0.30        0.08      0.59 o 
   2  -4   1      100.35       89.18      4.09 o 
   3  -4   1        1.45        3.48      0.55 o 
   4  -4   1       41.02       41.10      1.78 o 
   5  -4   1        5.28        9.32      1.15 o 
   6  -4   1      104.05       92.25      2.46 o 
  -7  -3   1        0.30        0.82      0.41 o 
  -6  -3   1        1.26        2.99      1.14 o 
  -5  -3   1        8.80       11.74      1.11 o 
  -4  -3   1        1.41        0.13      0.27 o 
  -3  -3   1       86.36       94.60      4.21 o 
  -2  -3   1      821.84      752.71      9.75 o 
  -1  -3   1       44.96       28.94      1.53 o 
   0  -3   1      419.84      381.45     17.48 o 
   2  -3   1      263.94      253.54      5.94 o 
   3  -3   1        0.55        0.56      0.29 o 
   4  -3   1      321.72      334.54      4.69 o 
   5  -3   1      125.88      111.23      3.37 o 
   6  -3   1       11.09       11.80      1.65 o 
   7  -3   1        2.68        2.36      0.71 o 
  -7  -2   1       42.51       41.53      2.02 o 
  -6  -2   1      335.33      345.76      6.12 o 
  -5  -2   1        4.15        3.33      0.62 o 
  -4  -2   1      490.49      534.57      6.17 o 
  -3  -2   1       23.49       10.89      1.57 o 
  -2  -2   1      775.22      778.23      9.36 o 
  -1  -2   1      182.25      132.59      2.99 o 
   0  -2   1      877.70      821.90     13.19 o 
   1  -2   1      238.98      233.05      4.05 o 
   2  -2   1      355.74      328.81      2.67 o 
   3  -2   1       27.05       25.36      2.08 o 
   4  -2   1        4.12        2.71      0.41 o 
   5  -2   1        2.67        1.30      0.50 o 
   6  -2   1        2.94        1.77      0.79 o 
   7  -2   1        0.15        0.24      0.55 o 
  -7  -1   1       30.36       29.73      1.32 o 
  -6  -1   1      290.67      311.79      5.02 o 
  -5  -1   1        4.69        4.30      0.73 o 
  -4  -1   1      177.36      183.83      4.06 o 
  -3  -1   1      342.10      376.65      7.59 o 
  -2  -1   1       10.71       15.53      1.34 o 
  -1  -1   1      289.42      248.11      3.77 o 
   1  -1   1      524.60      490.69      4.86 o 
   2  -1   1      374.66      349.92      9.42 o 
   3  -1   1     1578.35     1793.46     11.11 o 
   4  -1   1      254.44      276.92      3.79 o 
   5  -1   1       38.35       37.78      1.73 o 
   6  -1   1       52.07       48.89      2.40 o 
   7  -1   1        3.41        2.83      0.83 o 
  -7   0   1        0.00       -0.20      0.20 o 
  -6   0   1       16.44       14.25      1.14 o 
  -5   0   1      221.98      216.38      3.47 o 
  -4   0   1        1.99        2.74      0.56 o 
  -3   0   1        5.61        9.08      1.26 o 
  -2   0   1      306.85      301.19      5.15 o 
  -1   0   1      234.62      231.01      3.30 o 
   0   0   1        0.48        0.31      0.12 o 
   2   0   1       43.66       33.72      1.11 o 
   3   0   1        1.64        0.36      0.40 o 
   4   0   1      300.79      311.13      4.97 o 
   5   0   1      137.83      140.86      2.78 o 
   6   0   1       71.33       69.69      2.42 o 
   7   0   1       50.79       54.59      3.20 o 
  -7   1   1        6.17        7.75      1.10 o 
  -6   1   1      145.65      148.96      3.33 o 
  -5   1   1       89.07       98.88      2.70 o 
  -4   1   1       32.23       34.65      1.69 o 
  -3   1   1      217.58      230.22      5.27 o 
  -2   1   1       28.72       25.48      1.00 o 
  -1   1   1       29.75       32.19      0.67 o 
   0   1   1       17.69       15.18      0.33 o 
   1   1   1       47.76       54.58      1.38 o 
   2   1   1        2.11        1.89      0.55 o 
   3   1   1     1044.65     1002.20     11.48 o 
   4   1   1       11.68       16.22      1.20 o 
   5   1   1       88.92       87.04      3.60 o 
   6   1   1     2223.28     2323.99     16.64 o 
   7   1   1        3.75        4.08      0.82 o 
  -7   2   1       23.81       25.72      2.01 o 
  -6   2   1       64.01       75.77      4.17 o 
  -5   2   1       91.01       98.71      2.65 o 
  -4   2   1      264.38      252.34      5.17 o 
  -3   2   1        2.83        2.45      0.48 o 
  -2   2   1     2143.59     2028.85     11.36 o 
  -1   2   1     1162.42     1036.59      4.81 o 
   0   2   1        5.42        1.77      0.23 o 
   2   2   1      536.32      516.71      6.80 o 
   3   2   1      597.99      540.11      8.97 o 
   4   2   1        0.06        1.10      1.10 o 
   5   2   1        9.21        9.55      0.81 o 
   6   2   1       55.91       59.97      2.63 o 
   7   2   1       87.56       95.02      2.86 o 
  -7   3   1       41.84       65.35      3.77 o 
  -6   3   1       22.77       27.11      1.62 o 
  -5   3   1       81.25       79.82      3.46 o 
  -4   3   1        0.64        0.00      0.28 o 
  -3   3   1      346.16      375.01      5.19 o 
  -2   3   1      174.81      173.63      4.09 o 
  -1   3   1      785.90      796.14      5.35 o 
   0   3   1       73.72       83.95      1.58 o 
   2   3   1      351.51      314.64      5.86 o 
   3   3   1       19.02       10.66      1.42 o 
   4   3   1      643.34      642.18      8.69 o 
   5   3   1        4.44        5.31      0.68 o 
   6   3   1       15.94       17.14      2.28 o 
   7   3   1       41.49       42.87      2.24 o 
  -6   4   1      154.79      170.31     11.30 o 
  -5   4   1       55.49       50.46      2.34 o 
  -4   4   1        0.26        0.59      0.32 o 
  -3   4   1      340.10      380.03     18.11 o 
  -2   4   1       11.74        9.63      1.30 o 
  -1   4   1        3.56        1.80      0.35 o 
   0   4   1       73.94       77.09      1.29 o 
   1   4   1      181.06      169.31      3.74 o 
   2   4   1       16.82       13.41      1.42 o 
   3   4   1      281.04      314.80      7.86 o 
   4   4   1      756.01      784.12      7.06 o 
   5   4   1        1.21        2.44      0.47 o 
   6   4   1       30.86       33.52      2.38 o 
   7   4   1        4.50        3.30      0.68 o 
  -6   5   1        0.00        0.70      0.41 o 
  -5   5   1       32.68       27.60      1.65 o 
  -4   5   1       86.22       74.95      3.64 o 
  -3   5   1       22.29       20.33      1.59 o 
  -2   5   1       21.71       28.53      1.30 o 
  -1   5   1       32.04       36.14      2.40 o 
   0   5   1        7.40        8.57      1.14 o 
   1   5   1      415.88      454.61     33.30 o 
   2   5   1      123.44      136.80      4.60 o 
   3   5   1        4.44        4.49      0.62 o 
   4   5   1       95.05       98.03      3.14 o 
   5   5   1       36.03       37.34      1.72 o 
   6   5   1        0.54        0.31      0.71 o 
   7   5   1        8.37        7.08      1.42 o 
  -5   6   1        0.02        0.24      0.47 o 
  -4   6   1      289.67      263.41      7.75 o 
  -3   6   1        2.94        2.79      1.30 o 
  -2   6   1       32.06       32.09      1.56 o 
  -1   6   1       96.71      100.24      3.74 o 
   0   6   1      188.96      177.48      2.14 o 
   1   6   1        4.29        4.23      0.44 o 
   2   6   1      151.76      156.40      2.75 o 
   3   6   1       67.63       66.64      2.10 o 
   4   6   1        0.10        0.32      0.65 o 
   5   6   1       58.28       58.56      1.99 o 
   6   6   1        8.71        7.09      0.90 o 
   7   6   1       18.06       18.68      1.77 o 
  -5   7   1        1.87        1.58      0.49 o 
  -4   7   1       31.21       30.87      2.56 o 
  -3   7   1       77.68       83.56      4.33 o 
  -2   7   1       13.11       13.33      1.29 o 
  -1   7   1        0.01        0.58      0.37 o 
   0   7   1      320.68      336.89      6.72 o 
   1   7   1      354.29      366.44      4.26 o 
   2   7   1      153.91      158.64      4.93 o 
   3   7   1      149.43      141.36      5.03 o 
   4   7   1       25.37       29.57      2.63 o 
   5   7   1       39.22       46.16      3.07 o 
   6   7   1       33.15       34.29      2.36 o 
  -4   8   1       44.70       42.21      1.51 o 
  -3   8   1       16.74       15.70      1.18 o 
  -2   8   1       30.20       30.15      1.43 o 
  -1   8   1     1229.33     1318.96      9.35 o 
   0   8   1       20.65       24.62      1.66 o 
   1   8   1        3.19        2.30      0.89 o 
   2   8   1        0.01        0.75      0.90 o 
   3   8   1        0.81       -0.39      0.94 o 
   4   8   1        0.00        0.63      0.90 o 
   5   8   1      107.69      113.36      4.21 o 
  -3   9   1        2.28        3.42      0.67 o 
  -2   9   1       83.35       91.93      3.34 o 
  -1   9   1       14.73       15.18      1.57 o 
   0   9   1      128.18      132.82      4.52 o 
   1   9   1       35.53       38.14      2.52 o 
   2   9   1        1.38        2.16      0.87 o 
   3   9   1       12.07       10.22      1.53 o 
   4   9   1      243.93      259.75      6.02 o 
   5   9   1        4.47        4.60      0.87 o 
  -1  10   1       47.81       52.69      2.24 o 
   0  10   1       28.78       31.10      1.93 o 
   1  10   1       19.08       19.19      1.69 o 
   2  10   1        2.94        4.36      0.90 o 
   3  10   1        2.35        2.87      0.83 o 
  -3  -9   2       12.36       11.28      1.30 o 
  -2  -9   2       66.24       64.52      2.87 o 
  -1  -9   2       14.30       15.49      1.57 o 
   0  -9   2       30.93       26.46      1.93 o 
   1  -9   2        3.96        2.40      0.83 o 
   2  -9   2       45.06       48.91      2.16 o 
  -4  -8   2       55.16       53.36      2.75 o 
  -3  -8   2        3.39        4.06      0.79 o 
  -2  -8   2        0.00       -0.20      0.30 o 
  -1  -8   2       36.80       34.91      1.91 o 
   0  -8   2       78.81       76.29      2.71 o 
   1  -8   2       14.73       16.75      1.69 o 
   2  -8   2        1.11        1.26      0.83 o 
   3  -8   2        0.68        0.43      0.59 o 
  -5  -7   2       11.33        8.99      0.88 o 
  -4  -7   2       21.44       23.90      1.55 o 
  -3  -7   2      402.96      419.57      5.28 o 
  -2  -7   2        0.80        0.37      0.37 o 
  -1  -7   2        6.96        5.29      0.87 o 
   0  -7   2        2.19        2.39      0.56 o 
   1  -7   2       99.36      104.93      3.10 o 
   2  -7   2        8.86        8.53      1.49 o 
   3  -7   2        4.64        5.62      1.14 o 
   4  -7   2        0.15        0.24      0.59 o 
  -6  -6   2        5.99        4.19      0.59 o 
  -5  -6   2       10.62       12.07      1.22 o 
  -4  -6   2      115.02      118.76      2.88 o 
  -3  -6   2        4.71        7.26      1.85 o 
  -2  -6   2       18.78       15.96      1.10 o 
  -1  -6   2      114.44       97.88      2.54 o 
   0  -6   2        3.10        3.35      0.51 o 
   1  -6   2        3.49        4.49      0.62 o 
   2  -6   2     2658.74     2796.42     21.78 o 
   3  -6   2       44.83       43.13      2.17 o 
   4  -6   2        1.26        0.97      0.67 o 
   5  -6   2       73.40       71.01      2.79 o 
  -6  -5   2       83.17       83.93      3.28 o 
  -5  -5   2      106.57      109.48      3.87 o 
  -4  -5   2       38.51       45.36      1.59 o 
  -3  -5   2      162.97      167.01      3.26 o 
  -2  -5   2      499.32      496.25      7.31 o 
  -1  -5   2      288.92      320.79      4.07 o 
   0  -5   2      330.43      377.94      5.95 o 
   1  -5   2      483.28      492.39      5.71 o 
   2  -5   2        0.08        0.12      0.45 o 
   3  -5   2      237.90      250.16      4.30 o 
   4  -5   2       49.84       55.83      2.44 o 
   5  -5   2       13.56       13.05      0.91 o 
   6  -5   2        0.08       -0.35      0.35 o 
  -7  -4   2       54.98       48.98      1.75 o 
  -6  -4   2        0.09        0.52      0.66 o 
  -5  -4   2       49.95       38.49      2.95 o 
  -4  -4   2       71.20       71.16      2.62 o 
  -3  -4   2       99.90       98.69      2.39 o 
  -2  -4   2      111.54      115.60      4.13 o 
  -1  -4   2      152.82      173.99      3.89 o 
   0  -4   2       62.24       57.29      2.79 o 
   1  -4   2      168.17      143.64      4.84 o 
   2  -4   2       53.63       57.58      2.89 o 
   3  -4   2       19.09       17.63      1.13 o 
   4  -4   2       28.01       31.67      1.64 o 
   5  -4   2      199.30      177.26     11.42 o 
   6  -4   2       15.71       17.59      1.26 o 
  -7  -3   2       52.53       49.88      3.48 o 
  -6  -3   2        3.14        2.20      1.18 o 
  -5  -3   2        0.13        0.21      0.40 o 
  -4  -3   2       70.30       70.21      2.30 o 
  -3  -3   2      195.69      187.48      6.02 o 
  -2  -3   2        1.64        2.24      0.87 o 
  -1  -3   2      328.58      340.55      5.43 o 
   0  -3   2     1913.49     2179.43      7.49 o 
   1  -3   2       58.29       62.44      2.71 o 
   2  -3   2      145.38      135.18      4.60 o 
   3  -3   2       10.70       15.51      1.17 o 
   4  -3   2       13.67       11.40      0.95 o 
   5  -3   2      278.12      260.00      5.08 o 
   6  -3   2       27.26       22.10      2.16 o 
   7  -3   2        0.00       -0.20      0.20 o 
  -7  -2   2        6.47        3.93      3.28 o 
  -6  -2   2        8.95       10.80      1.22 o 
  -5  -2   2       79.11       78.88      2.17 o 
  -4  -2   2        6.15        6.52      0.61 o 
  -3  -2   2      849.44      852.31     12.46 o 
  -2  -2   2      713.58      680.79      9.24 o 
  -1  -2   2      109.34       84.89      2.63 o 
   0  -2   2      155.39      168.37      5.33 o 
   1  -2   2      437.85      445.34      6.02 o 
   2  -2   2       26.67       26.46      1.81 o 
   3  -2   2       31.80       26.70      2.08 o 
   4  -2   2      438.60      469.18      4.55 o 
   5  -2   2       37.59       33.78      2.87 o 
   6  -2   2       11.10        9.63      1.73 o 
   7  -2   2       84.35       96.96      3.89 o 
  -7  -1   2       39.26       42.62      1.87 o 
  -6  -1   2       18.46       15.87      1.16 o 
  -5  -1   2       44.64       48.71      2.04 o 
  -4  -1   2       66.46       67.48      2.08 o 
  -3  -1   2      482.85      468.50      8.77 o 
  -2  -1   2       79.36       55.91      2.56 o 
  -1  -1   2      972.14      766.12      7.35 o 
   0  -1   2     1296.31     1172.34      6.53 o 
   1  -1   2      299.28      295.18      4.09 o 
   2  -1   2      400.03      359.33     13.23 o 
   3  -1   2       25.30       32.14      1.67 o 
   4  -1   2      359.98      387.75      4.75 o 
   5  -1   2        3.61        3.43      0.73 o 
   6  -1   2        0.95        1.46      0.54 o 
   7  -1   2       18.13       21.51      2.08 o 
  -7   0   2        1.24        2.12      0.71 o 
  -6   0   2       81.15       87.65      2.53 o 
  -5   0   2       74.99       71.69      2.06 o 
  -4   0   2      297.45      292.01      4.23 o 
  -3   0   2      135.18      173.48      5.19 o 
  -2   0   2     1274.28     1078.24     10.54 o 
  -1   0   2     1795.19     1540.89      9.79 o 
   1   0   2      160.04      164.99      4.64 o 
   2   0   2     1702.39     1510.22     10.97 o 
   3   0   2     2148.62     2135.39     11.21 o 
   4   0   2       37.47       40.32      1.84 o 
   5   0   2      315.97      318.30      5.20 o 
   6   0   2       39.25       41.05      2.28 o 
   7   0   2       23.61       26.11      2.20 o 
  -7   1   2        2.24        2.99      0.75 o 
  -6   1   2        7.97        8.46      1.10 o 
  -5   1   2     3805.20     3885.19     25.42 o 
  -4   1   2      159.55      142.80      3.28 o 
  -3   1   2        8.69        3.54      0.87 o 
  -2   1   2     1142.81     1103.53      9.83 o 
  -1   1   2       93.68       85.36      2.12 o 
   0   1   2      119.80       96.02      2.04 o 
   1   1   2        8.06        9.24      0.43 o 
   2   1   2       84.68       66.77      1.85 o 
   3   1   2       23.66       25.60      1.85 o 
   4   1   2      118.68      126.22      3.22 o 
   5   1   2        0.01       -0.35      0.52 o 
   6   1   2        7.49        9.08      0.93 o 
   7   1   2       39.64       37.76      1.97 o 
  -7   2   2        5.30        6.57      1.06 o 
  -6   2   2        7.87        8.08      0.93 o 
  -5   2   2        8.70        7.86      1.06 o 
  -4   2   2       76.01       82.13      2.55 o 
  -3   2   2       19.09       24.60      1.21 o 
  -2   2   2       29.69       22.93      0.80 o 
  -1   2   2        0.74        0.52      0.16 o 
   1   2   2      388.91      409.44      4.80 o 
   2   2   2      718.03      807.13      7.59 o 
   3   2   2        5.57        8.93      1.30 o 
   4   2   2        0.19        0.63      0.44 o 
   5   2   2       30.89       34.94      1.42 o 
   6   2   2      217.65      208.62      5.41 o 
   7   2   2       64.15       63.33      2.44 o 
  -6   3   2        3.56        4.62      0.71 o 
  -5   3   2        0.27        1.06      0.90 o 
  -4   3   2       24.83       23.12      2.16 o 
  -3   3   2      401.41      430.19      5.47 o 
  -2   3   2      736.51      866.53      6.07 o 
  -1   3   2       18.49       14.94      0.74 o 
   0   3   2      105.92      101.00      1.87 o 
   2   3   2       45.26       45.42      2.12 o 
   3   3   2        0.02       -0.04      0.59 o 
   4   3   2      139.19      166.36      3.86 o 
   5   3   2       47.37       47.87      2.02 o 
   6   3   2       59.63       60.04      4.01 o 
   7   3   2      290.28      169.15    149.46 o 
  -6   4   2        2.30        2.00      0.63 o 
  -5   4   2       39.35       41.85      2.17 o 
  -4   4   2        0.03       -0.20      0.59 o 
  -3   4   2       19.89       20.04      1.40 o 
  -2   4   2      443.64      451.63      4.73 o 
  -1   4   2      677.50      703.58     10.24 o 
   0   4   2       79.61       93.26      1.98 o 
   1   4   2      716.20      715.99      8.65 o 
   2   4   2      178.48      159.80      4.48 o 
   3   4   2      255.26      275.68      7.16 o 
   4   4   2       36.69       28.15      1.14 o 
   5   4   2      275.20      300.23      4.06 o 
   6   4   2        3.16        3.54      0.55 o 
   7   4   2      185.16      181.15      6.33 o 
  -6   5   2       18.09       12.85      0.85 o 
  -5   5   2        2.74        4.23      0.82 o 
  -4   5   2       50.99       48.09      2.26 o 
  -3   5   2      256.73      264.43      7.51 o 
  -2   5   2      131.52      159.35      9.38 o 
  -1   5   2       46.42       43.14      1.77 o 
   0   5   2      683.78      657.81      6.16 o 
   1   5   2      281.12      299.46      4.10 o 
   2   5   2       21.64       31.30      2.24 o 
   3   5   2       12.18       24.61     13.53 o 
   4   5   2       27.37       29.07      1.06 o 
   5   5   2       10.20       11.24      0.86 o 
   6   5   2        2.35        1.67      0.63 o 
   7   5   2        4.15        4.72      1.22 o 
  -5   6   2       32.73       27.13      2.24 o 
  -4   6   2       38.30       31.10      2.79 o 
  -3   6   2       14.13       16.36      2.04 o 
  -2   6   2        7.18        8.91      1.22 o 
  -1   6   2       40.22       44.50      1.63 o 
   0   6   2        3.04        2.54      0.41 o 
   1   6   2        0.05        0.34      0.34 o 
   2   6   2       70.45       68.68      1.61 o 
   3   6   2        0.00       -0.06      0.37 o 
   4   6   2        2.39        2.05      0.48 o 
   5   6   2        0.42        1.73      1.06 o 
   6   6   2       12.63       13.99      1.20 o 
   7   6   2       17.04       20.01      1.89 o 
  -5   7   2       20.96       20.56      1.61 o 
  -4   7   2        3.93        3.74      1.14 o 
  -3   7   2       75.41       76.67      4.21 o 
  -2   7   2      109.82      113.84      4.33 o 
  -1   7   2       65.44       68.10      2.02 o 
   0   7   2        1.16        1.70      0.44 o 
   1   7   2       58.39       55.74      1.87 o 
   2   7   2      409.69      445.62      5.19 o 
   3   7   2        2.38        2.95      0.68 o 
   4   7   2       40.18       36.75      1.88 o 
   5   7   2       19.25       21.51      2.20 o 
   6   7   2       21.13       20.09      1.93 o 
  -4   8   2        8.36        5.10      4.62 o 
  -3   8   2       45.49       47.00      1.91 o 
  -2   8   2        7.54        8.78      0.83 o 
  -1   8   2       50.69       52.79      1.86 o 
   0   8   2       93.03       88.93      2.36 o 
   1   8   2       18.50       14.43      1.11 o 
   2   8   2       27.91       26.03      1.46 o 
   3   8   2       25.69       25.29      1.63 o 
   4   8   2       32.82       32.64      2.63 o 
   5   8   2       28.76       27.80      2.20 o 
   6   8   2       34.89       33.19      2.01 o 
  -3   9   2        0.13        0.24      0.20 o 
  -2   9   2        0.05        0.63      0.47 o 
  -1   9   2      191.02      212.34      4.19 o 
   0   9   2        2.48        2.77      0.79 o 
   1   9   2        9.11       10.91      1.20 o 
   2   9   2        5.36        4.99      1.14 o 
   3   9   2       11.87        9.28      1.53 o 
   4   9   2       12.72       10.38      1.34 o 
   5   9   2      335.70      342.60      6.17 o 
  -1  10   2        0.19       -0.31      0.31 o 
   0  10   2      302.15      331.24      5.98 o 
   1  10   2        0.03       -0.08      0.67 o 
   2  10   2        7.69        8.53      1.14 o 
   3  10   2        0.22       -0.39      0.43 o 
   4  10   2       46.89       48.36      2.12 o 
  -2  -9   3        0.04        0.04      0.55 o 
  -1  -9   3        1.31        1.42      0.67 o 
   0  -9   3       19.79       21.98      1.57 o 
   1  -9   3        0.64       -0.47      0.47 o 
  -4  -8   3      144.45      151.74      3.77 o 
  -3  -8   3        0.17        0.07      0.49 o 
  -2  -8   3       20.62       22.12      1.46 o 
  -1  -8   3       12.19       15.55      1.26 o 
   0  -8   3       38.48       35.78      1.78 o 
   1  -8   3        0.07        1.30      0.55 o 
   2  -8   3       24.72       30.59      2.04 o 
   3  -8   3       27.33       29.49      1.77 o 
  -5  -7   3        9.68        8.92      1.81 o 
  -4  -7   3      276.04      290.76      5.45 o 
  -3  -7   3        6.55        4.25      0.68 o 
  -2  -7   3       53.93       49.35      2.32 o 
  -1  -7   3      155.22      151.68      3.99 o 
   0  -7   3       75.81       79.70      2.85 o 
   1  -7   3       27.74       25.06      1.59 o 
   2  -7   3       15.25       13.88      1.61 o 
   3  -7   3       12.57       12.35      1.49 o 
   4  -7   3        7.44        4.23      4.80 o 
  -5  -6   3        6.86        8.44      1.53 o 
  -4  -6   3        0.51       -0.35      0.35 o 
  -3  -6   3       89.67       87.49      3.05 o 
  -2  -6   3        7.77        5.72      0.76 o 
  -1  -6   3       11.02       10.50      0.96 o 
   0  -6   3       21.86       17.27      1.18 o 
   1  -6   3        2.57        2.31      0.57 o 
   2  -6   3        0.10       -0.16      0.75 o 
   3  -6   3      140.47      164.63      5.62 o 
   4  -6   3        1.16        0.24      0.31 o 
   5  -6   3        6.63        6.49      0.87 o 
  -6  -5   3       18.31       15.18      1.65 o 
  -5  -5   3        2.30        3.36      0.69 o 
  -4  -5   3       20.86       20.20      1.27 o 
  -3  -5   3       26.17       30.25      1.83 o 
  -2  -5   3       61.62       64.89      2.02 o 
  -1  -5   3       66.87       79.01      2.16 o 
   0  -5   3       65.94       63.80      2.26 o 
   1  -5   3        7.66        6.82      0.70 o 
   2  -5   3      524.64      533.87      6.18 o 
   3  -5   3      121.28      127.84      3.16 o 
   4  -5   3       22.85       24.40      1.65 o 
   5  -5   3       72.12       84.42      3.66 o 
   6  -5   3        5.08        5.23      0.75 o 
  -6  -4   3      210.37      195.30      4.66 o 
  -5  -4   3       54.75       58.55      2.69 o 
  -4  -4   3      101.43      102.54      2.81 o 
  -3  -4   3      283.62      275.26      4.08 o 
  -2  -4   3      130.00      126.18      2.52 o 
  -1  -4   3      232.06      248.47      6.09 o 
   0  -4   3      104.51      108.25      4.09 o 
   1  -4   3      182.48      199.00      5.94 o 
   2  -4   3        0.35        0.34      0.23 o 
   3  -4   3      246.59      275.87      4.24 o 
   4  -4   3       80.17       87.19      2.56 o 
   5  -4   3       93.76       91.47      2.95 o 
   6  -4   3        5.68        5.29      0.70 o 
  -7  -3   3        0.24        0.79      0.39 o 
  -6  -3   3        5.71        4.31      0.93 o 
  -5  -3   3        2.52        1.43      0.83 o 
  -4  -3   3        3.29        3.56      0.78 o 
  -3  -3   3       96.79       96.98      4.17 o 
  -2  -3   3        6.43        2.87      0.83 o 
  -1  -3   3      349.85      323.17      5.47 o 
   0  -3   3      101.72       80.48      2.34 o 
   1  -3   3      924.34     1033.54     11.64 o 
   2  -3   3       65.58       64.13      3.30 o 
   3  -3   3      694.94      687.52     12.21 o 
   4  -3   3       96.99       96.00      2.59 o 
   5  -3   3       48.73       45.06      3.22 o 
   6  -3   3       65.48       72.86      3.74 o 
  -7  -2   3        8.60       10.77      1.38 o 
  -6  -2   3        1.11        0.73      0.47 o 
  -5  -2   3       30.12       25.01      1.40 o 
  -4  -2   3      502.74      529.52      5.97 o 
  -3  -2   3      172.17      192.98      6.06 o 
  -2  -2   3        3.62        1.69      0.79 o 
  -1  -2   3     1220.62     1201.79     10.22 o 
   0  -2   3      667.16      682.02     17.42 o 
   1  -2   3      113.88      119.53      3.38 o 
   2  -2   3      238.02      222.20      5.35 o 
   3  -2   3        5.58        7.63      1.38 o 
   4  -2   3        5.63        6.60      0.93 o 
   5  -2   3       25.63       27.05      2.67 o 
   6  -2   3      167.48      152.48      5.94 o 
   7  -2   3        0.49        0.63      0.51 o 
  -7  -1   3       42.23       44.51      1.78 o 
  -6  -1   3        2.53        3.13      0.81 o 
  -5  -1   3       28.14       30.00      1.64 o 
  -4  -1   3       61.10       58.21      2.01 o 
  -3  -1   3        2.87        2.04      0.94 o 
  -2  -1   3      200.00      214.73      5.23 o 
  -1  -1   3        1.14       -0.04      0.43 o 
   0  -1   3       58.24       73.69     10.85 o 
   1  -1   3      294.19      289.59      4.40 o 
   2  -1   3       35.43       32.52      1.89 o 
   3  -1   3      442.11      501.44     15.73 o 
   4  -1   3       90.75       98.94      3.04 o 
   5  -1   3        6.12        5.70      0.95 o 
   6  -1   3       61.38       58.19      3.85 o 
   7  -1   3       23.08       21.94      2.08 o 
  -7   0   3       19.89       20.64      1.69 o 
  -6   0   3        0.66        1.09      0.72 o 
  -5   0   3      118.50      115.25      3.06 o 
  -4   0   3       19.81       20.35      1.17 o 
  -3   0   3        1.48        3.34      0.61 o 
  -2   0   3     3094.15     2877.15     18.01 o 
  -1   0   3      660.17      666.40      7.12 o 
   0   0   3      221.64      212.99      2.30 o 
   1   0   3      974.70      813.30      4.25 o 
   2   0   3      211.01      178.54      4.78 o 
   3   0   3       16.14       13.84      0.96 o 
   4   0   3       47.33       46.58      2.03 o 
   5   0   3       33.54       30.88      1.88 o 
   6   0   3        3.38        3.09      0.81 o 
   7   0   3       32.84       35.78      2.67 o 
  -7   1   3        4.18        5.47      0.94 o 
  -6   1   3        8.47        9.39      1.09 o 
  -5   1   3       67.55       75.37      3.03 o 
  -4   1   3       28.08       24.70      1.29 o 
  -3   1   3        0.90        1.10      0.40 o 
  -2   1   3        0.62        6.65      0.98 o 
  -1   1   3     1165.77     1046.28      8.81 o 
   0   1   3      389.81      364.97      4.99 o 
   1   1   3      122.81       95.86      1.36 o 
   2   1   3     1819.05     1824.39     56.52 o 
   3   1   3      745.08      748.90      9.55 o 
   4   1   3      301.96      316.18      7.71 o 
   5   1   3      157.39      157.63      3.00 o 
   6   1   3        8.65       10.49      1.19 o 
   7   1   3        4.81        4.09      0.86 o 
  -6   2   3        0.00        0.24      0.75 o 
  -5   2   3      250.53      248.94      7.47 o 
  -4   2   3       70.11       64.34      2.39 o 
  -3   2   3        0.03        2.00      0.47 o 
  -2   2   3     1460.01     1469.49     11.87 o 
  -1   2   3      104.04       98.52      2.52 o 
   0   2   3      322.88      279.33      4.33 o 
   2   2   3      393.06      395.72      5.47 o 
   3   2   3       92.10       77.54      3.34 o 
   4   2   3       34.51       31.65      2.60 o 
   5   2   3       18.91       21.47      1.29 o 
   6   2   3       77.46       74.71      2.99 o 
   7   2   3        4.52        4.67      1.00 o 
  -6   3   3       71.71       73.53      5.58 o 
  -5   3   3        0.05        0.47      0.75 o 
  -4   3   3      702.67      699.20     11.60 o 
  -3   3   3      223.12      229.50      3.82 o 
  -2   3   3      171.45      183.87      5.37 o 
  -1   3   3        0.23        0.69      0.69 o 
   0   3   3       25.20       19.28      0.64 o 
   1   3   3       68.28       68.22      2.44 o 
   2   3   3        6.82        2.75      0.71 o 
   3   3   3      116.81      112.34      4.25 o 
   4   3   3        0.06       -0.30      0.30 o 
   5   3   3       16.13       18.05      1.26 o 
   6   3   3      352.89      347.32      6.83 o 
   7   3   3        7.53        7.72      0.94 o 
  -6   4   3       10.60       13.01      1.51 o 
  -5   4   3       14.96       16.83      1.93 o 
  -4   4   3      214.70      216.58      6.49 o 
  -3   4   3        8.23        7.86      1.14 o 
  -2   4   3       89.74       95.34      2.75 o 
  -1   4   3      487.07      551.90     14.00 o 
   0   4   3       41.58       39.83      2.34 o 
   1   4   3      245.12      281.02      5.54 o 
   2   4   3      581.06      605.50      8.65 o 
   3   4   3      168.39      156.10      5.35 o 
   4   4   3      121.90      128.12      2.69 o 
   5   4   3       29.47       28.16      1.54 o 
   6   4   3       11.48       10.70      0.94 o 
   7   4   3      385.69      391.79     15.67 o 
  -6   5   3        3.94        3.93      0.83 o 
  -5   5   3        4.61        4.25      0.76 o 
  -4   5   3       88.96       89.57      3.05 o 
  -3   5   3        5.90        8.26      1.10 o 
  -2   5   3      283.46      281.61      6.84 o 
  -1   5   3     1191.58     1297.93     12.43 o 
   0   5   3       59.97       55.81      3.28 o 
   1   5   3      221.89      231.91      5.58 o 
   2   5   3       44.91       54.23      2.07 o 
   3   5   3       18.18       22.61      1.14 o 
   4   5   3      261.33      279.02      4.24 o 
   5   5   3       69.59       72.17      2.03 o 
   6   5   3        0.56        0.99      0.58 o 
   7   5   3        1.61        1.65      0.79 o 
  -5   6   3        1.04        1.53      0.67 o 
  -4   6   3       34.26       30.91      2.79 o 
  -3   6   3       50.14       54.46      3.66 o 
  -2   6   3       14.67       14.51      1.26 o 
  -1   6   3       27.25       33.18      1.34 o 
   0   6   3      108.45      102.48      2.46 o 
   1   6   3       13.95       15.84      0.81 o 
   2   6   3       73.43       73.80      2.02 o 
   3   6   3       48.41       45.60      1.65 o 
   4   6   3      115.27      127.54      2.97 o 
   5   6   3       16.55       14.90      1.33 o 
   6   6   3        0.37        0.43      0.33 o 
   7   6   3        1.75        2.63      0.98 o 
  -4   7   3        0.15        0.51      0.59 o 
  -3   7   3       59.75       57.68      3.62 o 
  -2   7   3       74.00       77.59      3.38 o 
  -1   7   3        5.12        4.17      0.56 o 
   0   7   3      107.48      107.81      2.57 o 
   1   7   3       23.49       26.89      1.94 o 
   2   7   3      228.51      251.00      3.90 o 
   3   7   3       70.03       65.89      2.45 o 
   4   7   3        3.92        3.76      0.85 o 
   5   7   3       66.96       63.46      2.42 o 
   6   7   3       10.05        8.53      1.42 o 
  -4   8   3       70.69       67.08      3.03 o 
  -3   8   3       72.67       61.17      6.72 o 
  -2   8   3       91.79       96.39      2.33 o 
  -1   8   3       17.29       20.18      1.13 o 
   0   8   3       32.34       38.85      1.94 o 
   1   8   3       56.82       55.81      1.99 o 
   2   8   3       17.14       18.36      1.20 o 
   3   8   3        0.57       -0.02      0.47 o 
   4   8   3       76.93       76.09      2.65 o 
   5   8   3       33.72       31.46      2.32 o 
   6   8   3        0.48        0.16      0.75 o 
  -3   9   3        1.18        2.91      0.79 o 
  -2   9   3        0.55        0.14      0.21 o 
  -1   9   3        0.17       -0.21      0.21 o 
   0   9   3      259.37      286.43      8.12 o 
   1   9   3        7.43        6.77      0.92 o 
   2   9   3       22.88       23.37      1.32 o 
   3   9   3       36.23       33.94      1.78 o 
   4   9   3        0.56        1.65      0.83 o 
   5   9   3        6.01        6.80      1.14 o 
  -1  10   3      169.35       -0.28      0.28 o 
   0  10   3       18.18       19.03      1.45 o 
   1  10   3        1.11        3.50      0.83 o 
   2  10   3        1.45        2.08      0.75 o 
   3  10   3        3.21        3.11      0.87 o 
   4  10   3        4.36        3.81      0.75 o 
  -1  -9   4       15.88       12.58      1.02 o 
   0  -9   4        1.26        1.49      0.47 o 
  -3  -8   4       40.48       44.15      1.71 o 
  -2  -8   4        0.09        0.47      0.51 o 
  -1  -8   4       98.04       88.97      2.64 o 
   0  -8   4      120.36      115.58      4.09 o 
   1  -8   4        8.01        7.12      1.02 o 
   2  -8   4       45.70       51.63      2.28 o 
  -4  -7   4        7.01        8.69      0.79 o 
  -3  -7   4        1.73        2.63      0.51 o 
  -2  -7   4        0.60        0.82      0.43 o 
  -1  -7   4       94.29       90.76      3.00 o 
   0  -7   4      173.64      179.77      6.72 o 
   1  -7   4        5.28        6.01      0.80 o 
   2  -7   4       55.10       62.99      3.03 o 
   3  -7   4        0.05        0.12      0.43 o 
   4  -7   4        0.57        0.66      0.98 o 
  -5  -6   4        4.14        3.26      0.94 o 
  -4  -6   4       11.44        9.51      0.76 o 
  -3  -6   4       21.05       17.73      1.43 o 
  -2  -6   4        0.57        0.96      1.55 o 
  -1  -6   4        2.25        1.96      0.63 o 
   0  -6   4       24.68       25.80      1.41 o 
   1  -6   4       79.38       81.79      2.75 o 
   2  -6   4      143.16      169.27      5.23 o 
   3  -6   4        5.53        4.60      1.18 o 
   4  -6   4       82.42       87.99      3.08 o 
   5  -6   4      201.82      221.81      4.25 o 
  -6  -5   4        9.10       10.54      1.14 o 
  -5  -5   4        0.12       -0.24      0.28 o 
  -4  -5   4        3.36        4.86      0.74 o 
  -3  -5   4     2712.28     2837.95     16.64 o 
  -2  -5   4      199.31      207.96      3.66 o 
  -1  -5   4       12.82       14.22      1.05 o 
   0  -5   4      340.90      407.56      9.00 o 
   1  -5   4       10.42       11.28      0.96 o 
   2  -5   4      145.21      164.82      7.86 o 
   3  -5   4      526.75      551.82     10.50 o 
   4  -5   4       26.64       27.88      2.44 o 
   5  -5   4        5.63        5.58      1.06 o 
  -6  -4   4       43.88       41.57      2.00 o 
  -5  -4   4       65.27       59.35      2.48 o 
  -4  -4   4      112.98      108.53      3.41 o 
  -3  -4   4       95.63       88.73      2.38 o 
  -2  -4   4       57.06       56.92      1.88 o 
  -1  -4   4       87.21       91.14      2.18 o 
   0  -4   4       11.07       13.82      1.21 o 
   1  -4   4        0.78        2.04      0.49 o 
   2  -4   4       17.24       18.07      1.38 o 
   3  -4   4       33.98       33.00      1.60 o 
   4  -4   4       95.01       99.77      2.62 o 
   5  -4   4        0.38        0.37      0.42 o 
   6  -4   4        8.58        9.16      0.82 o 
  -6  -3   4        1.40        0.82      0.57 o 
  -5  -3   4        0.46        0.35      0.87 o 
  -4  -3   4        5.39        4.23      0.70 o 
  -3  -3   4        0.29       -0.51      1.44 o 
  -2  -3   4        7.86        7.37      1.10 o 
  -1  -3   4      250.20      271.13      5.52 o 
   0  -3   4      803.06     1043.96     11.44 o 
   1  -3   4       12.01        9.52      1.30 o 
   2  -3   4      202.35      214.69      6.25 o 
   3  -3   4      989.71      952.85      9.72 o 
   4  -3   4       77.38       84.03      2.50 o 
   5  -3   4       69.64       63.58      3.89 o 
   6  -3   4        0.09        1.42      0.63 o 
  -6  -2   4       19.39       17.22      2.16 o 
  -5  -2   4      383.40      344.17      6.35 o 
  -4  -2   4        8.86        5.74      0.77 o 
  -3  -2   4       16.54       17.06      1.26 o 
  -2  -2   4       13.43       21.19      1.85 o 
  -1  -2   4       10.78       15.18      1.38 o 
   0  -2   4      718.65      815.27      8.45 o 
   1  -2   4       11.82       16.79      1.42 o 
   2  -2   4        0.54        1.02      0.63 o 
   3  -2   4      225.86      221.61      6.49 o 
   4  -2   4       35.11       27.19      1.96 o 
   5  -2   4       46.72       42.94      3.30 o 
   6  -2   4       14.71       19.27      2.08 o 
   7  -2   4      139.26      125.90      4.17 o 
  -6  -1   4        6.01        6.19      0.86 o 
  -5  -1   4        0.20       -0.54      0.65 o 
  -4  -1   4       94.31       95.29      2.64 o 
  -3  -1   4       16.14       18.68      1.36 o 
  -2  -1   4      125.51      133.96      4.40 o 
  -1  -1   4     1460.40     1435.27     12.03 o 
   0  -1   4      452.78      447.75      3.86 o 
   1  -1   4       47.05       41.76      1.85 o 
   2  -1   4     1423.34     1277.95     11.95 o 
   3  -1   4      271.46      262.94      6.49 o 
   4  -1   4       88.74       87.65      2.49 o 
   5  -1   4       31.05       28.23      2.71 o 
   6  -1   4      141.43      130.74      5.70 o 
   7  -1   4       25.45       25.60      2.16 o 
  -6   0   4       90.87       96.59      4.17 o 
  -5   0   4      186.86      170.48      4.69 o 
  -4   0   4       28.46       24.76      1.67 o 
  -3   0   4      267.08      316.21      5.09 o 
  -2   0   4      157.87      163.14      4.76 o 
  -1   0   4      619.63      631.33      7.86 o 
   0   0   4       28.32       16.28      0.79 o 
   1   0   4       30.17       25.87      1.34 o 
   2   0   4       98.35      100.00      2.89 o 
   3   0   4      115.57      107.03      3.85 o 
   4   0   4      138.19      146.78      2.93 o 
   5   0   4        0.14        0.50      0.37 o 
   6   0   4       16.30       16.24      2.58 o 
   7   0   4        1.81        2.52      0.87 o 
  -6   1   4       82.79       79.40      4.60 o 
  -5   1   4      125.15      124.81      3.94 o 
  -4   1   4        4.44        3.75      0.48 o 
  -3   1   4      265.50      255.24      4.45 o 
  -2   1   4      330.58      369.34      6.84 o 
  -1   1   4        0.61       -0.04      0.35 o 
   0   1   4      876.36      839.73      8.85 o 
   1   1   4      269.29      293.25      2.62 o 
   2   1   4       92.12       94.81      2.93 o 
   3   1   4      234.76      229.87      5.27 o 
   4   1   4      740.11      784.61      9.48 o 
   5   1   4       36.19       40.20      1.84 o 
   6   1   4       51.05       51.21      2.50 o 
   7   1   4       28.90       28.72      1.71 o 
  -6   2   4        0.48        0.12      0.75 o 
  -5   2   4        0.98        1.30      0.83 o 
  -4   2   4      190.34      185.99      6.53 o 
  -3   2   4        3.84        5.14      0.67 o 
  -2   2   4       42.41       48.58      1.79 o 
  -1   2   4      382.52      409.84      6.84 o 
   0   2   4        6.94        2.56      0.67 o 
   1   2   4      135.71      108.88      2.95 o 
   2   2   4        6.08        5.03      0.75 o 
   3   2   4        0.05        0.47      0.47 o 
   4   2   4        1.13        1.49      0.90 o 
   5   2   4      203.00      211.44      4.07 o 
   6   2   4      160.04      160.77      4.38 o 
   7   2   4       63.88       65.89      2.49 o 
  -6   3   4        0.15        0.58      0.49 o 
  -5   3   4      272.73      297.34      8.02 o 
  -4   3   4      298.15      327.50      8.10 o 
  -3   3   4      115.61      122.32      3.00 o 
  -2   3   4       49.05       54.03      1.79 o 
  -1   3   4       25.53       22.65      1.61 o 
   0   3   4      101.78      106.91      3.22 o 
   1   3   4       21.17       22.65      1.53 o 
   2   3   4      308.18      274.10      5.43 o 
   3   3   4       31.43       34.84      2.08 o 
   4   3   4      151.81      151.70      3.65 o 
   5   3   4       24.92       24.10      1.36 o 
   6   3   4        9.62        9.93      1.15 o 
   7   3   4      607.17      612.23     10.40 o 
  -6   4   4        9.45       10.74      0.92 o 
  -5   4   4       24.07       30.04      2.52 o 
  -4   4   4      147.50      154.80      5.58 o 
  -3   4   4       26.39       26.70      2.12 o 
  -2   4   4       11.78       10.88      1.12 o 
  -1   4   4      516.55      519.07      7.98 o 
   0   4   4      113.84      115.84      3.70 o 
   1   4   4      242.89      256.92      5.58 o 
   2   4   4     2957.14     2984.15     19.86 o 
   3   4   4       49.73       55.91      2.87 o 
   4   4   4      167.58      171.25      4.63 o 
   5   4   4        0.23       -0.25      0.63 o 
   6   4   4        6.29        5.66      1.06 o 
   7   4   4        8.37        9.09      1.14 o 
  -5   5   4        7.69        8.84      0.90 o 
  -4   5   4      116.88      119.46      4.68 o 
  -3   5   4        1.89        2.04      0.75 o 
  -2   5   4      115.89      133.64      5.62 o 
  -1   5   4      178.95      195.44      3.86 o 
   0   5   4      283.71      323.25      6.76 o 
   1   5   4        5.59        5.11      1.02 o 
   2   5   4      874.76      935.00     12.15 o 
   3   5   4       32.82       31.95      1.42 o 
   4   5   4        2.97        3.71      0.58 o 
   5   5   4      261.17      275.68      6.61 o 
   6   5   4        0.27        0.63      0.65 o 
   7   5   4       56.01       54.88      3.42 o 
  -5   6   4       67.49       71.21      3.42 o 
  -4   6   4       67.49       68.97      4.01 o 
  -3   6   4       13.10       10.18      1.57 o 
  -2   6   4       21.49       25.99      2.52 o 
  -1   6   4        0.36        0.36      0.38 o 
   0   6   4        1.86        2.83      0.56 o 
   1   6   4        0.89        1.03      0.38 o 
   2   6   4       50.61       51.61      1.38 o 
   3   6   4        2.07        0.86      0.50 o 
   4   6   4       65.20       67.34      2.24 o 
   5   6   4      276.99      298.78     10.01 o 
   6   6   4        2.30        2.76      0.71 o 
   7   6   4        4.91        5.62      1.10 o 
  -4   7   4        1.78        1.97      0.67 o 
  -3   7   4        3.62        4.17      1.10 o 
  -2   7   4        2.38        1.80      0.52 o 
  -1   7   4        0.15       -0.49      0.49 o 
   0   7   4       17.95       17.93      1.21 o 
   1   7   4        5.92        6.24      0.63 o 
   2   7   4       12.47       13.68      0.98 o 
   3   7   4       35.07       33.05      1.52 o 
   4   7   4        1.10        0.26      0.51 o 
   5   7   4       33.79       32.02      1.79 o 
   6   7   4        6.89        6.40      0.94 o 
  -4   8   4        2.94        2.71      0.75 o 
  -3   8   4      126.86      135.77      4.80 o 
  -2   8   4        0.18       -0.15      0.67 o 
  -1   8   4       39.83       41.39      2.11 o 
   0   8   4       39.36       41.91      1.88 o 
   1   8   4       54.60       53.36      1.92 o 
   2   8   4        8.62        9.10      0.89 o 
   3   8   4      119.71      111.15      3.23 o 
   4   8   4       16.33       16.68      1.29 o 
   5   8   4       16.89       17.76      1.21 o 
   6   8   4       29.31       27.56      1.77 o 
  -3   9   4       18.18       18.68      1.45 o 
  -2   9   4       20.24       21.02      1.32 o 
  -1   9   4       12.71       13.92      1.85 o 
   0   9   4        1.50        1.04      0.59 o 
   1   9   4       68.62       72.69      2.46 o 
   2   9   4      126.37      128.49      2.81 o 
   3   9   4       50.95       47.76      2.06 o 
   4   9   4       15.97       11.90      1.04 o 
   5   9   4        4.56        4.92      0.90 o 
  -1  10   4        3.41        3.07      1.02 o 
   0  10   4      281.93      313.54      7.59 o 
   1  10   4       48.24       19.35     26.78 o 
   2  10   4        9.48        8.85      1.06 o 
   3  10   4       12.86       14.67      1.34 o 
   4  10   4        2.90        2.60      0.47 o 
  -2  -8   5       48.37       47.34      2.63 o 
  -1  -8   5       30.57       29.07      2.06 o 
   0  -8   5        0.37        0.10      1.40 o 
   1  -8   5       56.87       53.91      2.08 o 
   2  -8   5       77.73       91.00      5.96 o 
  -4  -7   5        5.13        5.62      0.87 o 
  -3  -7   5        8.00        7.40      0.83 o 
  -2  -7   5       38.69       34.80      1.70 o 
  -1  -7   5       40.56       40.29      1.87 o 
   0  -7   5        4.25        6.33      0.85 o 
   1  -7   5       11.44       10.52      0.94 o 
   2  -7   5        1.00        1.69      0.67 o 
   3  -7   5       33.41       36.97      1.63 o 
  -4  -6   5        1.25        0.93      0.39 o 
  -3  -6   5       24.73       19.50      2.04 o 
  -2  -6   5        0.85        0.60      0.38 o 
  -1  -6   5        0.18        0.05      0.50 o 
   0  -6   5      146.12      142.27      3.65 o 
   1  -6   5       95.19       89.97      2.83 o 
   2  -6   5        4.05        3.50      0.90 o 
   3  -6   5       71.89       76.60      3.18 o 
   4  -6   5        0.14        0.57      0.63 o 
  -5  -5   5        3.50        5.03      1.18 o 
  -4  -5   5        0.00        0.85      0.36 o 
  -3  -5   5       55.48       62.79      4.01 o 
  -2  -5   5      223.68      245.12      8.18 o 
  -1  -5   5        1.58        0.95      0.43 o 
   0  -5   5       36.41       31.08      1.49 o 
   1  -5   5       83.01       80.27      2.31 o 
   2  -5   5      110.51      111.27      3.07 o 
   3  -5   5        1.53        1.73      0.90 o 
   4  -5   5       38.85       38.37      2.36 o 
   5  -5   5       11.50       12.27      1.34 o 
  -5  -4   5       10.17        9.75      1.73 o 
  -4  -4   5        1.76        1.45      1.02 o 
  -3  -4   5       88.78       94.68      3.06 o 
  -2  -4   5       70.18       84.39      3.00 o 
  -1  -4   5       29.66       28.52      1.78 o 
   0  -4   5      287.31      306.00     10.66 o 
   1  -4   5       15.80       16.48      0.86 o 
   2  -4   5        1.09        2.20      0.74 o 
   3  -4   5     2104.62     2252.07     50.59 o 
   4  -4   5       22.04       25.62      1.47 o 
   5  -4   5       37.90       38.80      1.85 o 
   6  -4   5       10.41        5.15      0.87 o 
  -6  -3   5        9.93        9.55      1.49 o 
  -5  -3   5      106.43      104.87      5.35 o 
  -4  -3   5      100.38       97.63      5.39 o 
  -3  -3   5        0.54        1.14      0.94 o 
  -2  -3   5      477.52      474.66      6.79 o 
  -1  -3   5      421.24      471.09      5.50 o 
   0  -3   5      272.27      310.71      6.68 o 
   1  -3   5       64.28       67.04      2.22 o 
   2  -3   5      126.67      130.29      3.35 o 
   3  -3   5        0.16        1.89      0.83 o 
   4  -3   5      338.49      322.03     11.21 o 
   5  -3   5        3.78        4.44      0.79 o 
   6  -3   5        2.27        2.96      0.53 o 
  -6  -2   5       64.07       58.74      3.46 o 
  -5  -2   5       51.99       60.36      4.25 o 
  -4  -2   5      119.96       96.06      3.62 o 
  -3  -2   5       49.86       53.91      3.42 o 
  -2  -2   5      344.51      342.95      7.51 o 
  -1  -2   5       62.59       72.05      2.01 o 
   0  -2   5      107.68      118.08      3.58 o 
   1  -2   5      295.75      289.79      5.98 o 
   2  -2   5       23.37       16.91      1.26 o 
   3  -2   5        1.62        0.47      0.43 o 
   4  -2   5      121.63      120.92      4.21 o 
   5  -2   5       13.69       14.47      2.01 o 
   6  -2   5       37.27       32.12      2.60 o 
   7  -2   5       30.62       32.58      1.35 o 
  -6  -1   5       61.49       62.56      3.70 o 
  -5  -1   5        6.45        5.12      0.65 o 
  -4  -1   5       11.00       14.03      1.13 o 
  -3  -1   5       34.50       31.05      1.72 o 
  -2  -1   5      128.48      126.56      2.49 o 
  -1  -1   5        0.06        0.12      0.39 o 
   0  -1   5      184.46      218.03      4.01 o 
   1  -1   5     1748.18     1792.29     22.73 o 
   2  -1   5       61.24       62.83      2.83 o 
   3  -1   5      121.78      124.86      4.03 o 
   4  -1   5       34.48       30.99      2.06 o 
   5  -1   5        1.97        2.40      0.98 o 
   6  -1   5      240.47      227.39      7.35 o 
   7  -1   5        2.24        1.45      0.79 o 
  -6   0   5        0.15        1.05      0.32 o 
  -5   0   5        8.78        7.75      1.26 o 
  -4   0   5       69.80       53.79      2.67 o 
  -3   0   5       21.36       23.87      1.51 o 
  -2   0   5      127.58      151.17      3.32 o 
  -1   0   5      307.45      356.44      6.49 o 
   0   0   5       78.68       72.86      1.85 o 
   1   0   5       22.84       34.80      1.16 o 
   2   0   5      206.36      216.50      4.29 o 
   3   0   5       13.03        9.87      1.22 o 
   4   0   5       46.07       44.39      1.75 o 
   5   0   5      110.64      108.21      4.99 o 
   6   0   5       42.65       35.74      3.03 o 
   7   0   5        1.27        2.04      0.90 o 
  -6   1   5       33.22       40.42      2.75 o 
  -5   1   5        3.70        3.84      0.90 o 
  -4   1   5      162.14      162.38      4.54 o 
  -3   1   5      116.91      114.67      3.00 o 
  -2   1   5       21.25       24.52      1.38 o 
  -1   1   5        5.03        7.84      0.84 o 
   0   1   5      361.70      298.99      6.06 o 
   1   1   5        4.64        3.63      0.34 o 
   2   1   5      283.99      311.04      4.58 o 
   3   1   5       22.66       21.70      1.69 o 
   4   1   5      140.74      154.46      4.01 o 
   5   1   5      186.84      187.40      6.41 o 
   6   1   5        0.05        0.34      0.48 o 
   7   1   5       50.96       51.47      2.99 o 
  -6   2   5       34.64       36.25      2.56 o 
  -5   2   5        0.56        1.18      0.87 o 
  -4   2   5       39.79       36.20      2.00 o 
  -3   2   5      526.43      551.45      7.15 o 
  -2   2   5      493.96      547.09      5.22 o 
  -1   2   5      829.57      789.83     10.70 o 
   0   2   5      653.95      661.57      8.69 o 
   1   2   5       11.75       14.16      1.22 o 
   2   2   5       41.75       52.18      2.28 o 
   3   2   5      351.25      375.75      6.06 o 
   4   2   5      737.45      718.05      6.52 o 
   5   2   5       76.06       82.37      3.19 o 
   6   2   5      122.05      121.19      3.77 o 
   7   2   5       28.12       30.83      1.63 o 
  -6   3   5       10.83        9.69      1.22 o 
  -5   3   5       10.37        8.73      1.53 o 
  -4   3   5     2446.97     2422.96     23.08 o 
  -3   3   5      121.01      115.46      5.41 o 
  -2   3   5       13.53       10.56      0.92 o 
  -1   3   5       40.68       46.36      2.56 o 
   0   3   5       35.58       34.52      2.04 o 
   1   3   5       72.71       57.57      2.56 o 
   2   3   5      188.74      181.03      4.56 o 
   3   3   5      102.24      110.45      3.70 o 
   4   3   5       55.89       60.36      1.81 o 
   5   3   5       37.60       37.15      1.72 o 
   6   3   5        5.02        5.63      0.85 o 
   7   3   5        2.07        2.69      0.75 o 
  -6   4   5        0.32        0.39      0.31 o 
  -5   4   5       16.51       17.58      2.01 o 
  -4   4   5        4.60        4.84      1.10 o 
  -3   4   5       91.83       94.05      4.25 o 
  -2   4   5       79.55       68.09      1.91 o 
  -1   4   5        6.09        4.64      0.87 o 
   0   4   5       55.87       58.63      2.83 o 
   1   4   5     1516.89     1598.14     14.59 o 
   2   4   5      238.54      233.64      5.74 o 
   3   4   5      479.39      563.50     24.46 o 
   4   4   5        0.02        0.27      0.29 o 
   5   4   5       11.11       12.11      1.40 o 
   6   4   5       22.40       26.87      1.91 o 
   7   4   5      132.88      134.31      3.40 o 
  -5   5   5       10.69       14.10      1.16 o 
  -4   5   5       77.95       78.33      3.89 o 
  -3   5   5      181.23      193.42      5.86 o 
  -2   5   5      105.78      109.61      2.80 o 
  -1   5   5       74.56       82.54      2.52 o 
   0   5   5        0.36        1.38      0.45 o 
   1   5   5       30.34       35.98      2.40 o 
   2   5   5     1086.99     1224.65      9.85 o 
   3   5   5      105.90      106.76      4.01 o 
   4   5   5       14.40       15.40      0.85 o 
   5   5   5       15.54       19.28      1.49 o 
   6   5   5        9.88       11.87      1.42 o 
   7   5   5       82.81       86.90      3.34 o 
  -5   6   5        7.58        7.63      1.18 o 
  -4   6   5       29.26       32.60      2.83 o 
  -3   6   5       53.53       51.27      3.22 o 
  -2   6   5       10.73        8.61      1.69 o 
  -1   6   5      212.54      221.35      4.66 o 
   0   6   5      457.04      502.88      6.92 o 
   1   6   5        0.10        0.33      0.33 o 
   2   6   5       30.58       23.87      1.12 o 
   3   6   5       33.20       33.23      1.60 o 
   4   6   5       21.49       24.66      1.14 o 
   5   6   5        1.60        1.81      0.57 o 
   6   6   5       51.99       46.68      2.16 o 
   7   6   5       13.17       12.57      0.86 o 
  -4   7   5       11.68       13.60      1.65 o 
  -3   7   5       19.77       17.46      2.04 o 
  -2   7   5       19.14       20.20      1.55 o 
  -1   7   5      133.54      164.15      4.80 o 
   0   7   5        4.75        4.21      0.69 o 
   1   7   5       19.31       14.92      1.16 o 
   2   7   5       27.04       26.87      1.44 o 
   3   7   5       16.20       19.86      1.20 o 
   4   7   5       19.24       25.16      1.54 o 
   5   7   5        1.11        1.01      0.53 o 
   6   7   5       10.05       10.30      1.91 o 
  -3   8   5      115.29      118.83      4.33 o 
  -2   8   5        4.53        5.04      0.80 o 
  -1   8   5        1.91        1.68      0.73 o 
   0   8   5       98.90      109.00      5.31 o 
   1   8   5        7.08        8.47      1.24 o 
   2   8   5       22.80       24.59      1.86 o 
   3   8   5       27.27       31.79      1.81 o 
   4   8   5        7.45        6.54      0.90 o 
   5   8   5       11.78       12.87      1.10 o 
   6   8   5        2.51        1.42      0.47 o 
  -2   9   5       13.79        8.40      6.15 o 
  -1   9   5       48.35       52.26      3.42 o 
   0   9   5       25.03       25.05      2.56 o 
   1   9   5        4.32        5.00      1.16 o 
   2   9   5        4.77        3.18      0.89 o 
   3   9   5       68.78       69.37      2.30 o 
   4   9   5        5.21        5.07      0.67 o 
   5   9   5        4.06        1.89      1.40 o 
  -1  10   5        2.64        1.97      0.90 o 
   0  10   5       28.67       31.02      2.44 o 
   1  10   5       64.05       66.33      3.58 o 
   2  10   5       11.89       13.13      1.57 o 
   3  10   5        1.45        0.87      0.63 o 
   4  10   5        0.33        0.43      0.63 o 
  -3  -7   6        8.26        8.58      0.77 o 
  -2  -7   6       16.78       21.59      2.01 o 
  -1  -7   6        1.70        3.15      0.94 o 
   0  -7   6        1.12        2.12      0.67 o 
   1  -7   6       51.75        5.27      1.02 o 
   2  -7   6        2.61        3.48      0.52 o 
  -4  -6   6       14.99       13.37      1.38 o 
  -3  -6   6       76.06       83.75      2.82 o 
  -2  -6   6        0.32        1.10      0.75 o 
  -1  -6   6       16.76       21.35      2.52 o 
   0  -6   6        1.24        1.18      0.98 o 
   1  -6   6       56.18       54.18      2.28 o 
   2  -6   6        0.09        0.47      0.43 o 
   3  -6   6        0.85        1.96      0.61 o 
   4  -6   6       18.94       15.89      2.01 o 
  -4  -5   6       44.43       46.00      3.11 o 
  -3  -5   6      125.66      129.40      5.39 o 
  -2  -5   6        7.88        5.78      1.30 o 
  -1  -5   6       95.09       90.71      5.19 o 
   0  -5   6      246.35      237.06      8.34 o 
   1  -5   6      128.46      132.63      5.86 o 
   2  -5   6       52.91       49.70      2.63 o 
   3  -5   6       15.79       17.13      1.45 o 
   4  -5   6        8.46        8.97      0.78 o 
   5  -5   6        7.82        4.87      1.44 o 
  -5  -4   6       42.04       40.42      2.83 o 
  -4  -4   6        0.04       -0.12      0.71 o 
  -3  -4   6       15.89       19.38      2.16 o 
  -2  -4   6       85.11       94.64      5.27 o 
  -1  -4   6       22.30       19.81      1.64 o 
   0  -4   6        3.68        3.77      0.73 o 
   1  -4   6       18.90       19.82      2.52 o 
   2  -4   6       10.31        9.22      0.70 o 
   3  -4   6        2.76        2.28      0.98 o 
   4  -4   6       32.15       33.98      1.62 o 
   5  -4   6        0.23       -0.09      0.73 o 
  -5  -3   6        3.79        2.67      0.90 o 
  -4  -3   6        1.94        4.05      1.10 o 
  -3  -3   6       99.30      107.15      4.95 o 
  -2  -3   6      252.12      264.14      3.98 o 
  -1  -3   6      248.54      272.71     11.15 o 
   0  -3   6        3.37        5.47      0.98 o 
   1  -3   6       45.43       48.08      2.01 o 
   2  -3   6       56.15       57.08      2.31 o 
   3  -3   6      530.42      544.94      7.56 o 
   4  -3   6      197.20      205.69      6.29 o 
   5  -3   6        9.18        8.64      0.87 o 
   6  -3   6       31.73       35.41      1.53 o 
  -6  -2   6       54.96       53.55      2.91 o 
  -5  -2   6      152.77      126.06      5.74 o 
  -4  -2   6       15.99       14.55      2.16 o 
  -3  -2   6      135.78      142.73      5.50 o 
  -2  -2   6      665.33      675.44     10.75 o 
  -1  -2   6       23.19       23.40      2.50 o 
   0  -2   6       92.69      100.84      6.11 o 
   1  -2   6       69.82       68.24      2.37 o 
   2  -2   6       24.56       26.09      1.51 o 
   3  -2   6      114.32      107.35      9.81 o 
   4  -2   6      254.05      272.00      7.94 o 
   5  -2   6       13.18       13.67      2.16 o 
   6  -2   6       62.09       60.28      3.38 o 
  -6  -1   6        0.89        1.02      0.47 o 
  -5  -1   6       33.49       41.60      3.42 o 
  -4  -1   6       26.77       24.14      2.38 o 
  -3  -1   6        0.25        0.79      0.71 o 
  -2  -1   6      267.73      266.47      6.63 o 
  -1  -1   6       33.80       42.57      1.31 o 
   0  -1   6      168.62      172.15      3.11 o 
   1  -1   6      183.78      175.76      5.09 o 
   2  -1   6      866.35      865.28      8.01 o 
   3  -1   6        4.47        4.31      1.24 o 
   4  -1   6      259.45      273.83      5.88 o 
   5  -1   6       17.22       15.14      2.01 o 
   6  -1   6       31.98       31.81      2.75 o 
   7  -1   6       44.19       43.96      2.44 o 
  -6   0   6       35.82       39.87      2.52 o 
  -5   0   6       43.66       35.38      1.61 o 
  -4   0   6        0.08        0.34      0.36 o 
  -3   0   6      356.78      375.23     13.15 o 
  -2   0   6      222.00      238.26      3.69 o 
  -1   0   6      127.98      120.10      2.96 o 
   0   0   6      169.84      179.77      5.35 o 
   1   0   6      441.95      437.81     10.05 o 
   2   0   6      145.61      134.57      3.03 o 
   3   0   6        1.99        2.46      0.63 o 
   4   0   6        5.64        6.30      1.11 o 
   5   0   6        1.41        0.75      0.83 o 
   6   0   6        0.91       -0.43      0.87 o 
   7   0   6       98.23       90.91      3.77 o 
  -6   1   6       23.70       23.91      1.69 o 
  -5   1   6        0.02       -0.02      0.38 o 
  -4   1   6        5.72        4.36      1.38 o 
  -3   1   6       22.15       22.29      1.32 o 
  -2   1   6       12.87       13.17      0.99 o 
  -1   1   6       30.00       21.15      1.35 o 
   0   1   6       10.26        8.41      1.26 o 
   1   1   6       36.61       35.31      2.04 o 
   2   1   6       13.27       15.10      0.76 o 
   3   1   6        0.06        0.62      0.30 o 
   4   1   6        2.44        3.35      0.61 o 
   5   1   6       13.69       11.83      1.24 o 
   6   1   6        4.92        4.76      1.38 o 
   7   1   6       19.99       18.76      1.89 o 
  -6   2   6       11.99       12.62      1.26 o 
  -5   2   6       20.93       23.28      2.44 o 
  -4   2   6       10.08        8.93      1.73 o 
  -3   2   6        0.56        1.12      0.49 o 
  -2   2   6       21.66       15.36      1.23 o 
  -1   2   6     1230.57     1250.75     14.96 o 
   0   2   6      103.86      119.49      4.13 o 
   1   2   6      227.62      241.70      5.31 o 
   2   2   6      253.57      235.57      5.15 o 
   3   2   6      127.37      130.39      4.88 o 
   4   2   6       13.31       13.69      1.21 o 
   5   2   6       16.10       12.88      0.97 o 
   6   2   6        3.40        3.50      0.82 o 
   7   2   6       13.66       13.53      1.65 o 
  -6   3   6       18.80       20.82      1.26 o 
  -5   3   6        0.13        0.51      0.59 o 
  -4   3   6       86.39       88.82      4.60 o 
  -3   3   6       52.59       45.42      2.13 o 
  -2   3   6       23.99       22.55      1.20 o 
  -1   3   6        0.01        2.28      0.50 o 
   0   3   6      485.23      477.98      8.26 o 
   1   3   6      531.44      487.93      8.10 o 
   2   3   6       88.38       72.86      3.11 o 
   3   3   6      473.57      513.83      7.00 o 
   4   3   6      354.76      350.18      4.75 o 
   5   3   6       82.06       85.28      2.51 o 
   6   3   6        5.09        3.73      0.86 o 
   7   3   6        0.03       -0.29      0.53 o 
  -5   4   6        9.80       10.26      1.49 o 
  -4   4   6       97.82       96.77      4.64 o 
  -3   4   6        4.11        4.11      0.79 o 
  -2   4   6       22.57       17.27      1.11 o 
  -1   4   6      203.53      198.35      4.65 o 
   0   4   6      121.93      124.13      4.44 o 
   1   4   6       35.19       29.84      2.20 o 
   2   4   6     3578.52     3618.46     23.43 o 
   3   4   6      167.99      185.34      4.82 o 
   4   4   6       12.05       15.03      1.71 o 
   5   4   6       45.65       47.47      1.94 o 
   6   4   6        1.00        1.25      0.48 o 
   7   4   6       10.24        9.35      1.20 o 
  -5   5   6       11.46       10.70      1.49 o 
  -4   5   6       19.18       24.30      2.16 o 
  -3   5   6      717.49      745.15      8.56 o 
  -2   5   6       33.64       37.51      1.56 o 
  -1   5   6       67.57       68.14      3.09 o 
   0   5   6        1.05        0.17      0.28 o 
   1   5   6      111.13      117.70      2.26 o 
   2   5   6        3.64        1.84      0.52 o 
   3   5   6       33.58       35.56      1.55 o 
   4   5   6       54.72       58.41      2.20 o 
   5   5   6       16.62       16.95      0.97 o 
   6   5   6       23.03       24.61      1.67 o 
   7   5   6      107.04      108.48      4.17 o 
  -4   6   6        7.98        8.30      1.42 o 
  -3   6   6      168.32      159.76      5.54 o 
  -2   6   6        1.72        4.09      1.06 o 
  -1   6   6        0.33        0.66      0.60 o 
   0   6   6      207.22      227.89      4.17 o 
   1   6   6       19.39       20.75      1.06 o 
   2   6   6      304.16      334.99      4.13 o 
   3   6   6      219.26      227.74      4.04 o 
   4   6   6        0.07       -0.33      0.52 o 
   5   6   6        9.72        7.65      0.81 o 
   6   6   6        1.89        2.47      0.68 o 
   7   6   6       20.75       19.76      1.04 o 
  -4   7   6        0.02        0.43      0.55 o 
  -3   7   6       21.18       23.61      1.79 o 
  -2   7   6        0.86        1.40      0.62 o 
  -1   7   6       83.48       90.51      3.11 o 
   0   7   6      348.09      364.45      8.12 o 
   1   7   6       42.56       41.95      1.87 o 
   2   7   6       18.20       19.32      1.22 o 
   3   7   6      127.85      138.68      4.78 o 
   4   7   6        1.31        1.02      0.90 o 
   5   7   6       48.93       46.56      3.22 o 
   6   7   6       23.24       24.77      2.08 o 
  -3   8   6        0.03        0.04      0.55 o 
  -2   8   6        7.11        7.83      0.91 o 
  -1   8   6        2.20        2.52      1.06 o 
   0   8   6       12.60       11.87      2.04 o 
   1   8   6        3.32        2.56      0.93 o 
   2   8   6        0.05        0.88      0.57 o 
   3   8   6       47.19       48.88      3.62 o 
   4   8   6        3.27        3.26      1.22 o 
   5   8   6       20.84       22.61      2.28 o 
   6   8   6        9.29        6.17      0.98 o 
  -2   9   6       58.41       58.86      2.87 o 
  -1   9   6       27.34       28.15      2.56 o 
   0   9   6       14.62       17.62      2.20 o 
   1   9   6       50.13       52.08      2.69 o 
   2   9   6        1.36        0.86      0.66 o 
   3   9   6      110.34      111.59      5.27 o 
   4   9   6       15.42       15.37      1.93 o 
   5   9   6       14.00       11.72      1.45 o 
  -1  10   6       18.50       18.83      1.69 o 
   0  10   6        2.14        1.18      0.94 o 
   1  10   6        6.09        7.00      1.38 o 
   2  10   6        3.67        3.18      0.98 o 
   3  10   6        3.99        3.26      1.22 o 
   4  10   6        0.57       -0.39      0.51 o 
  -1  -7   7        5.68        5.94      1.10 o 
   0  -7   7        5.86        4.92      0.81 o 
   1  -7   7       10.74       12.03      1.93 o 
  -3  -6   7        1.33        1.58      0.39 o 
  -2  -6   7       51.58       61.77      3.46 o 
  -1  -6   7        4.01        3.07      1.14 o 
   0  -6   7       28.92       20.09      1.76 o 
   1  -6   7       65.20       59.86      4.60 o 
   2  -6   7       10.10        8.61      2.32 o 
   3  -6   7       16.90       19.90      2.60 o 
  -4  -5   7       72.18       81.98      3.58 o 
  -3  -5   7        0.53       -0.08      0.39 o 
  -2  -5   7       79.61       89.38      4.72 o 
  -1  -5   7        4.73        6.80      1.57 o 
   0  -5   7       11.74       12.11      2.16 o 
   1  -5   7      123.28      123.78      5.62 o 
   2  -5   7        6.56        7.51      2.44 o 
   3  -5   7        0.08        1.97      1.85 o 
   4  -5   7        3.37        2.99      1.42 o 
  -4  -4   7       14.68       16.91      2.04 o 
  -3  -4   7       29.47       27.48      2.52 o 
  -2  -4   7        4.88        1.85      1.06 o 
  -1  -4   7      111.81      106.44      5.78 o 
   0  -4   7       51.73       54.81      4.21 o 
   1  -4   7       51.84       47.42      3.74 o 
   2  -4   7       70.63       78.56      4.33 o 
   3  -4   7        3.02        1.53      0.57 o 
   4  -4   7        0.05       -0.37      0.37 o 
   5  -4   7       46.25       53.50      2.63 o 
  -5  -3   7       43.10       49.47      3.03 o 
  -4  -3   7        4.27        5.54      1.14 o 
  -3  -3   7        1.77        1.97      0.94 o 
  -2  -3   7     2333.71     2463.66     26.58 o 
  -1  -3   7      155.89      160.31      7.12 o 
   0  -3   7       71.51       72.59      4.40 o 
   1  -3   7       76.35       85.13      4.60 o 
   2  -3   7       47.68       47.51      2.35 o 
   3  -3   7      102.13      100.61      3.66 o 
   4  -3   7      120.67      131.65      4.02 o 
   5  -3   7       32.13       34.82      1.47 o 
  -5  -2   7       37.51       39.71      2.91 o 
  -4  -2   7       13.05       13.76      2.08 o 
  -3  -2   7       27.23       22.49      2.44 o 
  -2  -2   7       39.14       38.31      2.21 o 
  -1  -2   7       82.19       79.98      4.09 o 
   0  -2   7        0.09       -0.79      0.79 o 
   1  -2   7        0.29        0.80      0.46 o 
   2  -2   7       12.43        9.40      0.76 o 
   3  -2   7      100.02      104.96      3.58 o 
   4  -2   7       44.72       46.28      2.44 o 
   5  -2   7      189.50      188.01      4.34 o 
   6  -2   7        3.33        3.32      0.64 o 
  -5  -1   7        4.28        5.15      1.22 o 
  -4  -1   7       15.15       15.63      2.54 o 
  -3  -1   7       10.78       11.53      1.61 o 
  -2  -1   7       48.69       51.69      2.77 o 
  -1  -1   7      222.61      223.30      6.53 o 
   0  -1   7      119.78      119.23      3.41 o 
   1  -1   7      128.59      167.97      4.59 o 
   2  -1   7       71.60       69.78      2.24 o 
   3  -1   7       29.77       32.62      2.01 o 
   4  -1   7     1021.87     1034.76     18.40 o 
   5  -1   7      183.47      199.00      7.04 o 
   6  -1   7        1.47        0.79      0.67 o 
  -5   0   7       23.63       20.84      1.85 o 
  -4   0   7      388.76      318.04     13.68 o 
  -3   0   7       41.53       35.69      1.50 o 
  -2   0   7       62.83       62.49      2.87 o 
  -1   0   7       64.09       55.47      2.42 o 
   0   0   7        1.82        3.05      0.78 o 
   1   0   7      574.29      613.98     11.28 o 
   2   0   7       35.10       29.28      1.97 o 
   3   0   7        7.20        6.29      1.89 o 
   4   0   7       15.08       16.20      2.71 o 
   5   0   7       68.62       62.44      3.89 o 
   6   0   7       12.68       11.99      1.69 o 
   7   0   7        0.13        0.08      0.24 o 
  -5   1   7       10.87       10.46      1.45 o 
  -4   1   7        2.75        2.19      0.62 o 
  -3   1   7       69.40       60.50      3.38 o 
  -2   1   7       20.50       20.87      1.62 o 
  -1   1   7       60.35       68.08      2.59 o 
   0   1   7      285.72      278.24      6.76 o 
   1   1   7      293.65      287.84      4.61 o 
   2   1   7        2.60        1.91      0.45 o 
   3   1   7       92.87       87.61      3.31 o 
   4   1   7       51.60       48.29      3.58 o 
   5   1   7       37.13       36.21      2.99 o 
   6   1   7        7.15        7.12      1.34 o 
   7   1   7       56.16       53.32      2.79 o 
  -5   2   7       75.37       84.42      3.93 o 
  -4   2   7       10.95        7.63      1.53 o 
  -3   2   7       51.18       50.03      2.50 o 
  -2   2   7       22.41       25.89      1.38 o 
  -1   2   7      382.42      410.29      8.65 o 
   0   2   7      191.90      201.41      4.00 o 
   1   2   7        9.83        8.11      0.84 o 
   2   2   7      273.48      298.31      4.75 o 
   3   2   7       18.23       20.14      1.51 o 
   4   2   7       73.03       72.62      4.17 o 
   5   2   7      119.22      131.38      7.94 o 
   6   2   7        0.57        0.20      0.90 o 
   7   2   7       49.04       50.49      2.60 o 
  -5   3   7       63.55       67.12      3.34 o 
  -4   3   7       13.95       12.39      1.93 o 
  -3   3   7        4.57        3.86      0.67 o 
  -2   3   7       77.25       75.54      2.30 o 
  -1   3   7      143.05      151.45      3.65 o 
   0   3   7       40.36       32.44      1.65 o 
   1   3   7      253.55      275.68      4.51 o 
   2   3   7       61.65       66.97      1.94 o 
   3   3   7        1.17        1.07      0.40 o 
   4   3   7       31.86       33.97      2.91 o 
   5   3   7      113.24      114.56      3.36 o 
   6   3   7        9.66        8.37      1.08 o 
   7   3   7        7.59        6.09      1.18 o 
  -5   4   7        0.29        0.04      0.47 o 
  -4   4   7        2.83        2.56      1.06 o 
  -3   4   7      165.94      168.56      4.29 o 
  -2   4   7        4.33        4.47      0.61 o 
  -1   4   7       71.08       83.42      2.30 o 
   0   4   7      122.57      135.34      2.09 o 
   1   4   7       24.21       21.28      1.30 o 
   2   4   7       27.26       25.89      0.95 o 
   3   4   7       27.44       26.68      1.36 o 
   4   4   7        9.90        8.50      1.16 o 
   5   4   7       12.89       14.08      1.81 o 
   6   4   7       44.28       48.79      3.58 o 
   7   4   7       51.71       53.20      2.83 o 
  -5   5   7        8.99        7.58      0.81 o 
  -4   5   7      217.09      238.91      6.53 o 
  -3   5   7      267.17      277.96      7.47 o 
  -2   5   7       78.38       89.60      3.18 o 
  -1   5   7        3.72        3.84      0.57 o 
   0   5   7        0.06        0.13      0.30 o 
   1   5   7       48.18       53.28      1.62 o 
   2   5   7       53.54       56.92      1.66 o 
   3   5   7      109.79      104.25      2.70 o 
   4   5   7       46.31       50.68      2.11 o 
   5   5   7        2.65        4.29      1.38 o 
   6   5   7        1.48        1.26      0.87 o 
   7   5   7        0.48        0.00      0.43 o 
  -4   6   7        3.73        3.21      0.54 o 
  -3   6   7      110.53      121.43      3.28 o 
  -2   6   7        1.70        1.26      0.40 o 
  -1   6   7       20.57       21.01      1.61 o 
   0   6   7       58.91       58.85      1.86 o 
   1   6   7        3.95        5.69      0.60 o 
   2   6   7      208.93      242.00      3.64 o 
   3   6   7      823.38      838.84      7.94 o 
   4   6   7        7.87        8.20      1.13 o 
   5   6   7       42.92       43.14      2.15 o 
   6   6   7        1.30        0.08      0.79 o 
   7   6   7        3.91        2.56      0.63 o 
  -4   7   7        0.27       -0.35      0.35 o 
  -3   7   7       14.67       12.86      1.49 o 
  -2   7   7        0.39       -0.46      0.52 o 
  -1   7   7       12.88       13.25      2.08 o 
   0   7   7       30.80       32.99      2.22 o 
   1   7   7       25.66       32.81      1.72 o 
   2   7   7        1.85        2.84      0.60 o 
   3   7   7      144.63      140.14      4.25 o 
   4   7   7        0.08        0.33      0.52 o 
   5   7   7        5.20        6.13      1.42 o 
   6   7   7       67.34       62.24      3.18 o 
  -3   8   7       14.42       13.17      1.38 o 
  -2   8   7       10.17       10.07      0.95 o 
  -1   8   7        2.30        1.89      0.94 o 
   0   8   7        1.56        2.67      1.30 o 
   1   8   7        2.28        2.55      0.88 o 
   2   8   7        0.12       -0.44      0.60 o 
   3   8   7       14.99       16.67      2.20 o 
   4   8   7        0.71        0.28      0.98 o 
   5   8   7       12.97       11.60      1.69 o 
   6   8   7       83.49       73.80      2.99 o 
  -2   9   7        0.36        0.20      0.67 o 
  -1   9   7        2.91        3.15      1.10 o 
   0   9   7        7.48        7.71      1.57 o 
   1   9   7       23.37       22.07      1.77 o 
   2   9   7       20.03       20.09      1.59 o 
   3   9   7        0.12        0.16      0.90 o 
   4   9   7        3.54        4.60      1.14 o 
   5   9   7        8.15        9.79      1.22 o 
   0  10   7        8.51        6.84      1.34 o 
   1  10   7       13.68       12.35      1.57 o 
   2  10   7        1.97        1.85      0.63 o 
   3  10   7        3.29        2.24      1.06 o 
   4  10   7       50.05       45.97      2.52 o 
  -2  -6   8        1.67        2.01      0.59 o 
  -1  -6   8       63.45       64.25      3.22 o 
   0  -6   8       41.76       40.07      2.63 o 
   1  -6   8       24.00       24.02      1.44 o 
   2  -6   8       33.35       34.68      2.75 o 
  -3  -5   8        3.39        4.40      0.67 o 
  -2  -5   8        2.11        2.87      0.90 o 
  -1  -5   8       22.00       20.25      2.36 o 
   0  -5   8       21.58       22.17      1.71 o 
   1  -5   8        9.13        6.45      1.15 o 
   2  -5   8        0.17        0.12      1.14 o 
   3  -5   8       16.35       20.13      2.56 o 
  -4  -4   8       36.92       50.29      2.71 o 
  -3  -4   8        6.88        7.98      1.26 o 
  -2  -4   8        5.14        4.72      1.14 o 
  -1  -4   8        0.89        0.24      1.02 o 
   0  -4   8        3.84        4.95      1.28 o 
   1  -4   8      134.20      130.74      6.59 o 
   2  -4   8       41.51       35.24      2.33 o 
   3  -4   8       27.76       26.50      3.42 o 
   4  -4   8       58.47       60.28      3.93 o 
  -4  -3   8        7.82       11.13      1.61 o 
  -3  -3   8        7.38        8.34      1.57 o 
  -2  -3   8       46.01       54.50      3.93 o 
  -1  -3   8       22.18       26.70      3.07 o 
   0  -3   8        0.39        0.52      1.47 o 
   1  -3   8       53.36       46.04      2.19 o 
   2  -3   8      163.63      163.86      5.19 o 
   3  -3   8      119.20      119.92      5.17 o 
   4  -3   8       14.39       15.00      1.41 o 
   5  -3   8       61.13       66.48      2.89 o 
  -5  -2   8        5.67        3.18      0.67 o 
  -4  -2   8       10.73       11.95      1.14 o 
  -3  -2   8       31.83       29.61      2.63 o 
  -2  -2   8       97.98      107.94      3.66 o 
  -1  -2   8      140.25      154.23      7.63 o 
   0  -2   8        1.39        2.90      0.77 o 
   1  -2   8      107.16      102.35      4.05 o 
   2  -2   8       15.46       17.12      1.91 o 
   3  -2   8        0.01       -0.51      0.60 o 
   4  -2   8      667.31      708.16      8.85 o 
   5  -2   8       10.33       11.47      0.88 o 
   6  -2   8       38.97       37.69      1.38 o 
  -5  -1   8        5.88        4.68      0.94 o 
  -4  -1   8       67.28       67.08      3.93 o 
  -3  -1   8       23.79       20.64      2.08 o 
  -2  -1   8       63.82       62.26      2.88 o 
  -1  -1   8      586.07      597.31      8.46 o 
   0  -1   8      137.31      141.01      3.93 o 
   1  -1   8      139.47      139.89      4.40 o 
   2  -1   8        2.49        2.24      0.81 o 
   3  -1   8        6.16        5.38      0.91 o 
   4  -1   8        3.96        2.42      1.73 o 
   5  -1   8      131.82      139.85      3.66 o 
   6  -1   8        0.12       -0.05      0.41 o 
  -5   0   8       39.95       32.68      1.93 o 
  -4   0   8       75.29       84.11      3.97 o 
  -3   0   8      124.28      105.48      5.76 o 
  -2   0   8        9.18       10.08      1.24 o 
  -1   0   8      152.63      151.54      3.53 o 
   0   0   8        8.31        8.65      1.12 o 
   1   0   8       67.23       62.92      2.39 o 
   2   0   8      166.53      180.34      9.81 o 
   3   0   8        0.02       -1.18      1.65 o 
   4   0   8       21.13       22.45      2.79 o 
   5   0   8       87.39       90.55      4.76 o 
   6   0   8        1.44        1.06      0.75 o 
  -5   1   8       12.95       11.56      1.34 o 
  -4   1   8       16.47       15.77      1.85 o 
  -3   1   8       12.33       13.88      1.73 o 
  -2   1   8        1.22        1.26      1.32 o 
  -1   1   8       39.27       38.73      2.13 o 
   0   1   8        0.16        0.91      0.37 o 
   1   1   8       31.44       34.97      1.50 o 
   2   1   8      574.24      643.70     15.57 o 
   3   1   8       40.52       43.51      2.53 o 
   4   1   8       64.91       62.60      4.21 o 
   5   1   8      110.09      109.43      5.11 o 
   6   1   8        0.07        0.63      0.75 o 
   7   1   8       89.88       82.33      2.36 o 
  -5   2   8        0.77        1.89      0.79 o 
  -4   2   8        3.69        4.92      1.14 o 
  -3   2   8       36.01       28.70      2.60 o 
  -2   2   8        1.61        2.65      0.64 o 
  -1   2   8        5.76        4.75      0.77 o 
   0   2   8       43.80       55.18      2.48 o 
   1   2   8        0.04        0.33      0.24 o 
   2   2   8        1.13        3.57      0.60 o 
   3   2   8       44.54       43.74      2.45 o 
   4   2   8        2.69        3.74      1.18 o 
   5   2   8       41.71       38.38      3.11 o 
   6   2   8        2.49        1.65      0.71 o 
   7   2   8        6.73        5.43      0.73 o 
  -5   3   8       15.04       18.60      1.53 o 
  -4   3   8       22.93       23.00      2.20 o 
  -3   3   8       62.17       63.07      2.68 o 
  -2   3   8       42.19       44.92      1.84 o 
  -1   3   8        2.98        2.53      0.63 o 
   0   3   8      119.89      117.78      2.70 o 
   1   3   8       47.01       47.13      2.34 o 
   2   3   8       24.75       26.56      1.56 o 
   3   3   8      133.46      140.41      3.10 o 
   4   3   8        1.39        0.55      1.20 o 
   5   3   8       77.71       75.77      4.17 o 
   6   3   8       65.81       67.82      2.56 o 
   7   3   8        3.54        4.01      0.90 o 
  -4   4   8       41.59       44.71      2.91 o 
  -3   4   8       14.39       12.46      1.38 o 
  -2   4   8      195.99      191.57      4.71 o 
  -1   4   8      259.55      260.22      4.33 o 
   0   4   8      265.06      268.47      3.68 o 
   1   4   8       45.14       49.96      1.54 o 
   2   4   8        8.72        8.48      0.63 o 
   3   4   8        6.62        7.67      0.83 o 
   4   4   8       33.09       30.56      1.97 o 
   5   4   8      129.11      125.98      3.75 o 
   6   4   8       46.25       47.30      3.11 o 
   7   4   8       32.53       28.19      1.93 o 
  -4   5   8        2.28        2.44      0.71 o 
  -3   5   8      657.63      666.01      7.97 o 
  -2   5   8       99.72      101.41      3.39 o 
  -1   5   8        0.41        0.81      0.49 o 
   0   5   8       32.83       33.01      1.28 o 
   1   5   8        0.39        0.14      0.37 o 
   2   5   8        0.40        0.21      0.37 o 
   3   5   8      125.28      125.09      3.04 o 
   4   5   8       52.35       52.27      3.22 o 
   5   5   8       56.45       59.47      2.61 o 
   6   5   8       14.28       11.44      1.65 o 
   7   5   8       12.04       12.78      1.18 o 
  -4   6   8       34.41       34.75      1.43 o 
  -3   6   8        3.21        2.79      0.85 o 
  -2   6   8      131.72      140.39      3.77 o 
  -1   6   8       58.98       57.09      2.45 o 
   0   6   8        8.83       10.60      0.88 o 
   1   6   8       63.54       66.61      2.00 o 
   2   6   8      252.74      274.06      3.97 o 
   3   6   8       30.78       29.95      2.01 o 
   4   6   8      138.81      151.06      4.27 o 
   5   6   8        0.04       -0.05      0.53 o 
   6   6   8       25.97       24.73      2.16 o 
  -3   7   8      120.90      133.57      4.25 o 
  -2   7   8      157.15      175.16      4.46 o 
  -1   7   8        2.82        1.97      1.30 o 
   0   7   8        8.55        7.97      1.22 o 
   1   7   8        0.34        0.17      0.52 o 
   2   7   8       68.64       74.39      2.46 o 
   3   7   8      280.27      292.19      6.12 o 
   4   7   8       74.44       68.63      2.92 o 
   5   7   8        1.52        1.65      0.90 o 
   6   7   8        0.02        0.16      0.43 o 
  -2   8   8       88.50       94.60      3.97 o 
  -1   8   8        0.54        1.14      1.02 o 
   0   8   8       35.95       35.47      3.15 o 
   1   8   8      126.18      148.88      4.39 o 
   2   8   8       21.27       21.36      1.65 o 
   3   8   8       14.25       17.73      2.20 o 
   4   8   8        3.08        1.61      0.83 o 
   5   8   8        0.02       -0.51      0.51 o 
  -1   9   8        2.46        3.03      0.90 o 
   0   9   8       32.76       39.79      2.95 o 
   1   9   8        2.62        1.34      0.94 o 
   2   9   8        0.68        0.26      0.44 o 
   3   9   8        4.66        5.11      1.53 o 
   4   9   8        3.75        3.54      0.98 o 
   5   9   8        9.82        9.40      1.18 o 
   0  10   8        9.03        9.83      1.34 o 
   1  10   8       46.90       50.57      2.71 o 
   2  10   8        2.35        2.79      0.67 o 
   3  10   8        9.18       11.40      1.57 o 
  -2  -5   9        0.18        0.28      0.31 o 
  -1  -5   9       22.00       33.89      2.48 o 
   0  -5   9        0.69        0.55      0.79 o 
   1  -5   9        9.75       13.22      2.32 o 
   2  -5   9       23.39       28.86      2.52 o 
  -3  -4   9       16.27       16.08      1.53 o 
  -2  -4   9        5.60        6.17      1.10 o 
  -1  -4   9        4.87        2.75      1.02 o 
   0  -4   9        1.81        1.42      0.98 o 
   1  -4   9       27.75       17.98      1.62 o 
   2  -4   9       50.66       45.68      2.26 o 
   3  -4   9        0.09       -1.30      1.30 o 
   4  -4   9       35.78       43.72      2.67 o 
  -3  -3   9       44.59       48.02      3.09 o 
  -2  -3   9        7.61        4.84      1.34 o 
  -1  -3   9        0.80        0.31      0.47 o 
   0  -3   9       41.12       44.20      3.85 o 
   1  -3   9      199.01      199.32      5.49 o 
   2  -3   9      134.26      133.85      4.37 o 
   3  -3   9       29.97       31.46      3.42 o 
   4  -3   9       23.85       20.54      1.39 o 
  -4  -2   9        8.16        5.86      1.06 o 
  -3  -2   9        8.26       10.87      1.19 o 
  -2  -2   9       15.11       16.51      1.51 o 
  -1  -2   9        5.33        3.77      1.34 o 
   0  -2   9       19.27       20.29      2.40 o 
   1  -2   9        7.11        6.20      1.34 o 
   2  -2   9        4.91        6.17      1.97 o 
   3  -2   9       14.78       13.75      1.40 o 
   4  -2   9        0.18        0.13      0.43 o 
   5  -2   9        2.21        1.88      0.33 o 
  -4  -1   9        0.23        0.00      0.39 o 
  -3  -1   9        5.06        5.38      0.80 o 
  -2  -1   9      123.06      129.97      4.05 o 
  -1  -1   9      284.17      299.98      8.45 o 
   0  -1   9      312.28      317.67      8.97 o 
   1  -1   9        4.45        3.72      0.92 o 
   2  -1   9        0.03       -0.18      1.26 o 
   3  -1   9       45.15       48.17      4.33 o 
   4  -1   9      305.24      335.02     16.51 o 
   5  -1   9      112.66      120.19      2.99 o 
   6  -1   9        0.06        0.31      0.18 o 
  -4   0   9       46.29       35.35      2.40 o 
  -3   0   9        0.14        0.28      0.39 o 
  -2   0   9       13.83       14.67      2.04 o 
  -1   0   9      633.48      690.55      9.16 o 
   0   0   9      160.92      161.71      4.26 o 
   1   0   9        0.01        0.73      0.56 o 
   2   0   9       13.01       13.72      1.67 o 
   3   0   9        4.06        3.11      1.61 o 
   4   0   9      211.14      217.68      7.90 o 
   5   0   9      152.47      154.22      4.56 o 
   6   0   9        1.88        1.19      0.34 o 
  -4   1   9       71.93       72.62      3.50 o 
  -3   1   9       85.06       86.58      4.40 o 
  -2   1   9        7.33        5.07      1.30 o 
  -1   1   9       38.98       37.63      1.75 o 
   0   1   9       49.14       44.39      2.23 o 
   1   1   9       23.80       21.30      1.29 o 
   2   1   9       18.23       21.66      1.93 o 
   3   1   9      263.93      273.19      7.82 o 
   4   1   9        8.87        8.02      1.93 o 
   5   1   9       23.76       22.92      2.48 o 
   6   1   9        1.30        0.67      0.56 o 
  -4   2   9       67.99       60.63      3.26 o 
  -3   2   9        8.64        9.83      1.09 o 
  -2   2   9       40.94       41.48      3.11 o 
  -1   2   9       52.40       49.05      1.96 o 
   0   2   9       56.25       52.22      2.39 o 
   1   2   9        1.30        1.46      0.51 o 
   2   2   9      108.95      115.51      3.85 o 
   3   2   9       34.16       37.67      2.38 o 
   4   2   9        0.17        0.05      0.63 o 
   5   2   9       20.51       19.66      1.44 o 
   6   2   9        0.42        0.53      0.33 o 
  -4   3   9        1.54        2.79      0.83 o 
  -3   3   9       61.94       63.21      4.62 o 
  -2   3   9        4.97        4.18      0.96 o 
  -1   3   9       42.30       44.02      1.84 o 
   0   3   9       38.94       39.12      2.03 o 
   1   3   9        0.04       -0.20      0.20 o 
   2   3   9      117.08      121.91      2.98 o 
   3   3   9       10.08        8.64      1.22 o 
   4   3   9       21.35       20.91      1.56 o 
   5   3   9        2.72        4.40      0.79 o 
   6   3   9        2.11        2.32      0.65 o 
  -4   4   9       17.85       19.94      1.77 o 
  -3   4   9        4.90        4.46      0.83 o 
  -2   4   9        3.84        2.17      0.76 o 
  -1   4   9        7.32        4.59      0.68 o 
   0   4   9      147.58      150.47      2.86 o 
   1   4   9       24.49       26.50      1.22 o 
   2   4   9       31.14       32.78      1.38 o 
   3   4   9       13.89       15.36      1.40 o 
   4   4   9        8.74        9.07      1.11 o 
   5   4   9        1.32        1.32      0.51 o 
   6   4   9       35.65       20.09     18.19 o 
  -4   5   9        0.44        2.04      0.55 o 
  -3   5   9       37.37       37.23      1.44 o 
  -2   5   9       82.20       78.14      2.32 o 
  -1   5   9       23.02       23.67      1.34 o 
   0   5   9        7.86        9.76      0.95 o 
   1   5   9       58.26       63.03      2.13 o 
   2   5   9      155.96      164.18      2.98 o 
   3   5   9        7.62        6.18      0.99 o 
   4   5   9       78.72       79.68      3.60 o 
   5   5   9       34.82       36.34      2.02 o 
   6   5   9       13.74       12.07      1.49 o 
  -3   6   9        4.04        3.18      0.79 o 
  -2   6   9        0.77        1.58      0.55 o 
  -1   6   9       28.86       31.62      1.85 o 
   0   6   9        2.49        3.85      1.57 o 
   1   6   9       22.75       21.77      1.40 o 
   2   6   9        0.60        0.42      0.45 o 
   3   6   9      342.16      330.06      7.14 o 
   4   6   9      119.92      117.53      3.70 o 
   5   6   9        0.00       -0.54      0.54 o 
   6   6   9       37.86       34.25      2.24 o 
  -3   7   9       39.20       -0.47      0.47 o 
  -2   7   9      332.92      364.97      8.22 o 
  -1   7   9       12.31       11.87      1.81 o 
   0   7   9       26.64       27.41      2.79 o 
   1   7   9        2.50        3.44      0.85 o 
   2   7   9       30.75       32.55      1.64 o 
   3   7   9        2.25        2.83      0.74 o 
   4   7   9       47.74       47.64      2.35 o 
   5   7   9        7.36        7.94      1.03 o 
   6   7   9       17.23       18.36      1.61 o 
  -2   8   9       49.75       44.98      2.44 o 
  -1   8   9        0.85        0.24      0.71 o 
   0   8   9        2.17        1.69      1.14 o 
   1   8   9       52.31       53.82      2.56 o 
   2   8   9        6.21        6.77      1.04 o 
   3   8   9       87.93       94.25      4.56 o 
   4   8   9       54.86       54.03      3.34 o 
   5   8   9        5.39        4.05      0.94 o 
  -1   9   9        0.33        0.12      0.67 o 
   0   9   9       17.93       17.73      1.89 o 
   1   9   9       90.57       88.08      4.05 o 
   2   9   9       25.73       23.82      1.50 o 
   3   9   9        0.00        0.28      0.83 o 
   4   9   9       63.74       64.96      3.30 o 
   2  10   9        2.27        0.20      0.31 o 
  -1  -4  10       21.89       28.27      2.24 o 
   0  -4  10        3.45        3.34      1.06 o 
   1  -4  10        0.79        2.27      0.46 o 
   2  -4  10       12.05        3.57      2.77 o 
  -2  -3  10       11.21       12.39      1.65 o 
  -1  -3  10       63.40       73.73      4.09 o 
   0  -3  10        6.38        6.25      1.53 o 
   1  -3  10        0.11       -0.17      0.71 o 
   2  -3  10        7.48        7.34      1.09 o 
   3  -3  10        1.74        2.56      1.18 o 
   4  -3  10        2.97        2.83      0.71 o 
  -3  -2  10       48.10       55.13      2.79 o 
  -2  -2  10       64.82       66.42      2.47 o 
  -1  -2  10        0.05       -1.40      1.40 o 
   0  -2  10      127.15      130.98      5.58 o 
   1  -2  10       70.50       78.03      3.10 o 
   2  -2  10       40.21       36.02      3.34 o 
   3  -2  10        5.36        7.47      1.81 o 
   4  -2  10        5.37        5.78      1.30 o 
  -3  -1  10       14.15       15.34      1.15 o 
  -2  -1  10        0.75        1.55      0.56 o 
  -1  -1  10      808.03      829.39     13.72 o 
   0  -1  10       91.77       97.20      5.07 o 
   1  -1  10       39.82       44.12      3.62 o 
   2  -1  10        2.70        2.92      0.77 o 
   3  -1  10       33.05       36.29      3.46 o 
   4  -1  10       12.80       13.09      1.85 o 
   5  -1  10        3.04        4.01      1.32 o 
  -4   0  10       20.87       21.08      1.65 o 
  -3   0  10        1.74        2.36      0.79 o 
  -2   0  10        0.05       -0.08      0.12 o 
  -1   0  10       19.35       18.28      2.44 o 
   0   0  10        6.73        5.62      1.22 o 
   1   0  10        4.36        4.47      0.92 o 
   2   0  10        1.01        0.98      0.54 o 
   3   0  10       40.63       36.45      3.26 o 
   4   0  10       40.55       44.08      3.42 o 
   5   0  10        3.47        4.05      1.18 o 
  -4   1  10        9.74       10.46      1.14 o 
  -3   1  10       22.73       21.52      1.39 o 
  -2   1  10       18.42       16.91      2.01 o 
  -1   1  10       76.55       78.13      4.52 o 
   0   1  10      226.69      212.64      7.43 o 
   1   1  10        1.02        0.33      0.40 o 
   2   1  10        6.09        7.06      1.40 o 
   3   1  10       28.11       30.28      3.03 o 
   4   1  10        1.43        1.26      1.26 o 
   5   1  10      470.00      481.91      9.75 o 
   6   1  10      130.81       69.50     63.15 o 
  -4   2  10       16.18       13.25      1.38 o 
  -3   2  10      193.01      192.16      4.54 o 
  -2   2  10       48.14       50.03      2.39 o 
  -1   2  10       35.75       36.57      3.03 o 
   0   2  10      167.32      170.53      6.45 o 
   1   2  10        0.03        0.71      0.35 o 
   2   2  10      156.18      166.99      4.80 o 
   3   2  10       34.11       37.30      2.35 o 
   4   2  10       20.41       21.78      2.48 o 
   5   2  10       18.00       16.87      1.97 o 
   6   2  10       17.17       15.73      1.51 o 
  -4   3  10        0.95       -0.04      0.43 o 
  -3   3  10        1.28        0.56      0.56 o 
  -2   3  10        8.28        5.35      0.73 o 
  -1   3  10        0.00       -0.32      0.37 o 
   0   3  10       35.25       34.68      2.79 o 
   1   3  10        3.19        2.00      0.65 o 
   2   3  10       46.95       46.59      2.54 o 
   3   3  10        0.07        0.06      0.87 o 
   4   3  10        2.25        1.73      0.83 o 
   5   3  10        1.38        2.09      0.63 o 
   6   3  10        1.65        1.47      0.37 o 
  -3   4  10        5.87        6.24      0.63 o 
  -2   4  10       33.19       34.40      1.59 o 
  -1   4  10        0.04        0.66      0.31 o 
   0   4  10      171.36      164.51      4.42 o 
   1   4  10       35.22       39.03      1.78 o 
   2   4  10       15.85       16.04      1.18 o 
   3   4  10      163.34      171.44      6.76 o 
   4   4  10        2.68        2.87      0.83 o 
   5   4  10       25.59       25.03      1.53 o 
   6   4  10       24.35       14.26      9.59 o 
  -3   5  10        0.39        0.66      0.35 o 
  -2   5  10        0.15        0.06      0.27 o 
  -1   5  10        5.30        3.79      0.80 o 
   0   5  10       32.53       31.01      1.94 o 
   1   5  10       21.68       22.00      1.36 o 
   2   5  10       54.00       55.90      2.05 o 
   3   5  10       36.28       35.36      1.95 o 
   4   5  10        1.63        1.63      0.64 o 
   5   5  10        1.35        1.60      0.57 o 
   6   5  10       15.35        7.27      5.66 o 
  -3   6  10        0.08       -0.28      0.28 o 
  -2   6  10       91.78       99.68      4.40 o 
  -1   6  10        1.34        1.02      1.02 o 
   0   6  10       65.86       76.99      4.60 o 
   1   6  10       39.33       39.35      2.18 o 
   2   6  10       22.79       22.90      1.39 o 
   3   6  10        0.07       -0.61      0.61 o 
   4   6  10       15.25       18.86      1.43 o 
   5   6  10        1.34        1.26      0.54 o 
   6   6  10       11.98       11.52      1.22 o 
  -2   7  10      103.89      111.71      4.01 o 
  -1   7  10       15.51       19.54      2.20 o 
   0   7  10        0.60        1.18      1.26 o 
   1   7  10       13.69       15.37      2.01 o 
   2   7  10        9.49        9.75      0.96 o 
   3   7  10       42.34       37.00      2.08 o 
   4   7  10       20.12       16.96      1.36 o 
   5   7  10       39.11       36.09      1.67 o 
  -1   8  10        7.77        6.41      1.22 o 
   0   8  10        2.49        3.58      1.14 o 
   1   8  10        1.86        1.81      1.18 o 
   2   8  10        0.13        0.94      0.52 o 
   3   8  10       72.82       79.82      3.89 o 
   4   8  10      211.89      189.60      5.47 o 
   0   9  10        0.11        0.71      0.67 o 
   1   9  10        3.35        4.44      0.90 o 
   2   9  10        0.51       -0.51      0.51 o 
   3   9  10        6.23        5.23      1.30 o 
  -1  -3  11       35.46       44.94      2.56 o 
   0  -3  11        2.43        1.65      0.71 o 
   1  -3  11       17.50       15.85      1.65 o 
   2  -3  11       23.16       17.20      2.18 o 
  -2  -2  11        7.39        7.06      0.70 o 
  -1  -2  11        5.23        5.15      1.42 o 
   0  -2  11        0.20       -0.14      0.47 o 
   1  -2  11        3.20        4.52      0.82 o 
   2  -2  11       32.08       30.84      1.74 o 
   3  -2  11       13.65       10.38      1.57 o 
  -2  -1  11       14.63       15.32      1.83 o 
  -1  -1  11       10.14       12.08      1.24 o 
   0  -1  11        2.05        1.30      0.83 o 
   1  -1  11        4.36        4.63      0.85 o 
   2  -1  11       49.26       46.40      3.30 o 
   3  -1  11       78.72       70.41      4.97 o 
   4  -1  11       53.71       46.87      2.83 o 
  -3   0  11        0.21       -0.12      0.47 o 
  -2   0  11       30.31       30.00      1.65 o 
  -1   0  11       90.69       94.68      4.52 o 
   0   0  11       77.03       86.07      4.64 o 
   1   0  11       10.35       10.80      1.24 o 
   2   0  11       13.09       11.68      1.47 o 
   3   0  11        1.63        2.24      1.02 o 
   4   0  11        2.10        1.97      1.10 o 
   5   0  11      114.19      105.73      3.66 o 
  -3   1  11       16.46       13.73      2.42 o 
  -2   1  11        2.01        1.38      0.90 o 
  -1   1  11      129.29      141.04      5.62 o 
   0   1  11      328.56      343.74      9.24 o 
   1   1  11       50.81       54.51      2.52 o 
   2   1  11       40.03       36.81      2.24 o 
   3   1  11        0.52       -0.51      0.75 o 
   4   1  11        0.06        0.12      0.98 o 
   5   1  11        9.37       10.22      1.34 o 
  -3   2  11       22.70       19.70      3.30 o 
  -2   2  11       41.52       39.38      2.00 o 
  -1   2  11        0.51        1.06      0.55 o 
   0   2  11       10.74       10.97      1.65 o 
   1   2  11        0.69        1.46      0.64 o 
   2   2  11       18.61       17.67      1.89 o 
   3   2  11       61.94       60.87      4.05 o 
   4   2  11        3.38        3.42      1.26 o 
   5   2  11        4.37        4.48      1.10 o 
  -3   3  11       10.71        9.63      1.22 o 
  -2   3  11        3.11        2.29      0.77 o 
  -1   3  11        1.50        0.92      0.40 o 
   0   3  11       19.50       19.54      2.24 o 
   1   3  11        2.21        3.09      0.73 o 
   2   3  11        8.54        7.15      0.87 o 
   3   3  11      155.25      158.97      6.33 o 
   4   3  11       18.35       17.65      2.16 o 
   5   3  11       28.57       29.65      2.32 o 
  -3   4  11       22.14       27.21      1.73 o 
  -2   4  11       25.69       26.90      1.61 o 
  -1   4  11        6.52        6.38      0.99 o 
   0   4  11       16.85       17.57      1.49 o 
   1   4  11        3.61        3.26      0.68 o 
   2   4  11       20.56       20.96      1.28 o 
   3   4  11        2.76        1.53      0.87 o 
   4   4  11        3.15        3.26      1.14 o 
   5   4  11       12.62       12.31      1.69 o 
  -2   5  11        7.10        7.40      0.78 o 
  -1   5  11        1.97        1.37      0.47 o 
   0   5  11        1.65       -0.51      1.45 o 
   1   5  11       86.09       86.78      2.47 o 
   2   5  11        2.13        1.35      0.47 o 
   3   5  11       18.31       17.69      2.24 o 
   4   5  11       27.49       31.26      2.71 o 
   5   5  11        3.26        3.45      0.58 o 
  -2   6  11        6.88        5.90      1.18 o 
  -1   6  11       35.48       34.01      2.67 o 
   0   6  11       29.40       30.16      2.71 o 
   1   6  11       54.29       55.39      2.41 o 
   2   6  11        1.28        0.95      0.66 o 
   3   6  11        0.06        0.00      1.02 o 
   4   6  11        0.63       -0.32      0.90 o 
   5   6  11        2.83        2.12      0.53 o 
  -1   7  11       66.33       77.30      3.66 o 
   0   7  11       10.02        8.61      1.53 o 
   1   7  11       25.54       25.56      2.36 o 
   2   7  11        1.39        1.10      0.75 o 
   3   7  11        1.05        0.85      0.52 o 
   4   7  11       54.22       44.99      3.07 o 
   0   8  11       17.43       17.54      1.69 o 
   1   8  11       16.83       20.21      1.89 o 
   2   8  11       12.31       14.71      1.45 o 
   3   8  11       29.67       22.77      1.81 o 
   4   8  11        2.59        2.16      0.90 o 
   0  -2  12       11.69       11.17      1.30 o 
   1  -2  12        0.99        1.30      0.59 o 
  -1  -1  12        1.66        2.99      0.55 o 
   0  -1  12        0.45        1.64      1.00 o 
   1  -1  12        4.88        6.61      1.42 o 
   2  -1  12       71.01       59.82      2.17 o 
   3  -1  12       68.56       62.72      2.87 o 
  -1   0  12        0.23        0.33      0.67 o 
   0   0  12        6.00        8.61      1.42 o 
   1   0  12       12.05       15.73      1.85 o 
   2   0  12       33.04       30.32      2.24 o 
   3   0  12        2.52        1.93      0.94 o 
   4   0  12       18.02       16.24      1.65 o 
  -2   1  12       19.73       20.99      2.67 o 
  -1   1  12       42.05       42.66      2.79 o 
   0   1  12       96.85       96.61      4.64 o 
   1   1  12      161.08      164.95      6.29 o 
   2   1  12        3.92        3.41      0.71 o 
   3   1  12       20.37       19.42      2.08 o 
   4   1  12        7.41       10.30      1.42 o 
  -2   2  12        1.13        0.82      0.43 o 
  -1   2  12        4.61        3.77      0.68 o 
   0   2  12      297.37      325.53      8.38 o 
   1   2  12      128.87      138.05      5.74 o 
   2   2  12        2.07        1.01      0.83 o 
   3   2  12        0.28        0.39      0.75 o 
   4   2  12        1.10        0.12      0.75 o 
  -2   3  12       58.23       61.12      2.06 o 
  -1   3  12       13.44       13.16      1.16 o 
   0   3  12        7.02        8.68      1.08 o 
   1   3  12        3.57        3.37      0.71 o 
   2   3  12        0.38       -0.01      0.29 o 
   3   3  12        0.01       -0.28      0.79 o 
   4   3  12       27.25       23.91      2.20 o 
   5   3  12       18.23       16.44      1.49 o 
  -2   4  12        4.79        3.33      0.60 o 
  -1   4  12        0.04       -0.30      0.32 o 
   0   4  12        0.00        0.32      0.45 o 
   1   4  12        1.50        1.03      0.55 o 
   2   4  12        5.20        5.29      0.72 o 
   3   4  12       14.34       10.30      1.61 o 
   4   4  12        8.61        6.84      1.34 o 
   5   4  12        2.14        1.14      0.71 o 
  -1   5  12        0.38       -0.27      0.40 o 
   0   5  12       22.47       26.47      1.59 o 
   1   5  12        3.68        3.95      0.69 o 
   2   5  12        2.81        3.62      0.72 o 
   3   5  12       43.48       53.63      3.30 o 
   4   5  12        7.67        5.62      1.22 o 
  -1   6  12        1.11        0.39      0.47 o 
   0   6  12        0.86        0.59      0.79 o 
   1   6  12        9.68        8.85      1.45 o 
   2   6  12       26.15       25.99      1.46 o 
   3   6  12        0.08       -0.39      0.39 o 
   4   6  12        2.33        1.53      0.79 o 
   0   7  12        2.37        3.34      0.79 o 
   1   7  12       11.18       12.43      1.53 o 
   2   7  12        1.07        0.24      0.55 o 
   3   7  12       14.83       14.39      1.53 o 
   1   0  13       47.26       35.82      2.48 o 
   2   0  13       15.71       11.72      1.30 o 
   0   1  13      147.64      139.43      4.52 o 
   1   1  13       52.33       50.25      2.91 o 
   2   1  13        4.36        3.29      1.65 o 
   3   1  13       13.81       14.43      1.30 o 
   0   2  13       13.81       15.30      1.15 o 
   1   2  13        4.90        5.99      0.82 o 
   2   2  13        1.31        1.05      0.94 o 
   3   2  13        7.17        8.10      1.10 o 
  -1   3  13       10.70       10.21      0.89 o 
   0   3  13       22.27       19.77      1.35 o 
   1   3  13      105.29      101.30      3.62 o 
   2   3  13        9.37        4.56      3.72 o 
   3   3  13        1.51        0.43      0.63 o 
   0   4  13       11.27       12.84      1.00 o 
   1   4  13      103.31      102.47      2.81 o 
   2   4  13        0.33        0.17      1.32 o 
   3   4  13       25.01       21.55      1.85 o 
   0   5  13        4.87        4.88      1.02 o 
   1   5  13       22.15       21.31      1.73 o 
   2   5  13        7.06        1.64      2.63 o 
   3   5  13        2.11        0.87      0.43 o 
   1   6  13       40.55       35.23      2.08 o 
   3   6  13        6.66        6.57      0.94 o 
                                                 
